# Supplementary material for: Phenotypic Diversity and Association Mapping of Ascorbic Acid Content in Spinach
Source: Front Genet. 2022 Jan 3;12:752313. doi: 10.3389/fgene.2021.752313 (PMC8762172; doi:10.3389/fgene.2021.752313)
Supplement: Supplementary file 1 [file Table2.XLSX]

## Sheet: Total
Supplemental Table 2. Ascorbic acid content significantly associated markers allele effects by GWAS model
						GLM				cMLM (P3D)				cMLM (permarker)
Marker	Chr	Position	Alleles		Major allele freq	p-value	Allele with major effect	Effect	R2	p-value	Allele with major effect	Effect	R2	p-value	Allele with major effect	Effect	R2	h2
18446_91	1	26086756	C	T	0.9438	0.000655934	C	-0.449969	0.0445806
18447_135	1	26224404	C	A	0.9438	0.000655934	C	-0.449969	0.0445806
18997_127	1	32069169	T	G	0.70037	0.000931052	G	0.542655	0.0516997
19022_139	1	32206058	T	C	0.70037	0.000931052	C	0.542655	0.0516997
19027_0	1	32243743	A	T	0.68727	4.53179e-05	T	0.610779	0.0732236
19031_147	1	32253488	G	T	0.68821	0.000402047	T	0.542393	0.0585363
19031_71	1	32253412	A	G	0.68821	0.000402047	G	0.542393	0.0585363
19032_111	1	32253488	G	T	0.68491	5.5006e-05	T	0.60629	0.0724026
19037_84	1	32307120	C	A	0.68491	5.5006e-05	A	0.60629	0.0724026
19355_0	1	36206961	T	C	0.78125	0.00209444	T	-0.253185	0.0367919
19355_71	1	36207039	T	C	0.78125	0.00209444	T	-0.253185	0.0367919
19513_51	1	37511412	G	A	0.76923	0.00101784	G	-0.272532	0.0434948
19514_17	1	37511842	A	T	0.76923	0.00101784	A	-0.272532	0.0434948
19819_142	1	39795591	T	C	0.79377	0.00097346	T	-0.281439	0.0420326
19832_42	1	39863270	G	T	0.79377	0.00097346	G	-0.281439	0.0420326
19968_37	1	40913370	C	G	0.80784	2.33805e-05	G	0.822516	0.0814858
19968_80	1	40913413	C	T	0.80784	2.33805e-05	T	0.822516	0.0814858
20013_59	1	41230635	G	A	0.65823	0.000601255	G	0.303716	0.0491905
20014_86	1	41230635	G	A	0.65823	0.000601255	G	0.303716	0.0491905
20248_143	1	43534058	T	G	0.84211	0.000212684	G	0.771269	0.062516
20250_0	1	43534176	T	G	0.84211	0.000212684	G	0.771269	0.062516
21099_124	1	49342208	T	G	0.92157	0.000460774	G	1.27415	0.0587096
21099_147	1	49342231	T	G	0.92157	0.000460774	G	1.27415	0.0587096
21115_131	1	49380455	C	A	0.92105	0.000314952	A	1.26219	0.0631075
21115_133	1	49380453	C	G	0.92105	0.000314952	G	1.26219	0.0631075
21255_99	1	50390815	G	T	0.72269	5.39947e-07	T	0.816679	0.116512
21256_74	1	50390815	G	T	0.72269	5.39947e-07	T	0.816679	0.116512
21292_120	1	5140768	T	A	0.5947	0.000922051	A	0.541735	0.0522908
21292_132	1	5140780	G	A	0.82022	0.000588206	A	0.780345	0.0550041
21292_98	1	5140746	C	T	0.5947	0.000922051	T	0.541735	0.0522908
21294_108	1	5140822	C	G	0.82022	0.000588206	G	0.780345	0.0550041
21472_119	1	7236734	G	T	0.90226	0.000124887	T	0.941184	0.066431
21473_74	1	7236734	G	T	0.90226	0.000124887	T	0.941184	0.066431
21500_21	1	7433915	A	G	0.91604	3.28558e-05	G	0.887061	0.0751562
21513_40	1	7907820	A	G	0.65962	0.000629954	G	0.763554	0.0559504
21522_144	1	7976203	A	C	0.65962	0.000629954	C	0.763554	0.0559504
22329_69	2	25391528	G	A	0.91604	0.000515835	G	-0.130478	0.0557236
22449_54	2	28231032	C	T	0.94074	1.83969e-07	C	-0.636873	0.0970176
22452_66	2	28293382	G	A	0.94074	1.83969e-07	G	-0.636873	0.0970176
22571_88	2	30189324	C	T	0.81336	0.00151142	T	2.24887	0.0592937
22576_7	2	30257405	T	C	0.81336	0.00151142	C	2.24887	0.0592937
22578_49	2	30280193	C	A	0.84375	0.0016753	A	2.27214	0.0567013
22594_0	2	30388094	T	A	0.84375	0.0016753	A	2.27214	0.0567013
22884_92	2	35733419	A	T	0.5119	0.000636606	A	0.473426	0.0575355
22884_98	2	35733425	T	A	0.5119	0.000636606	T	0.473426	0.0575355
22885_109	2	35733738	C	T	0.95265	1.26965e-08	C	-0.764679	0.116555
22885_111	2	35733740	C	T	0.95265	1.26965e-08	C	-0.764679	0.116555
23191_35	2	40173581	G	T	0.75189	8.69211e-05	T	0.82168	0.0692881
23195_145	2	40183489	G	C	0.75189	8.69211e-05	C	0.82168	0.0692881
23199_95	2	40231531	T	G	0.75094	8.53529e-05	G	0.821426	0.0691668
23213_66	2	40459411	T	A	0.75094	8.53529e-05	A	0.821426	0.0691668
23225_86	2	40605455	T	C	0.88294	1.03732e-05	T	-0.438851	0.0751879
23233_143	2	40671312	T	G	0.88294	1.03732e-05	T	-0.438851	0.0751879
23424_75	2	42700972	T	G	0.85955	0.000290494	G	0.958086	0.0599793
23431_96	2	42735301	T	A	0.85955	0.000290494	A	0.958086	0.0599793
23432_145	2	42747240	C	G	0.81274	0.0021084	G	0.725169	0.0472171
23448_95	2	42872793	C	T	0.81274	0.0021084	T	0.725169	0.0472171
23601_0	2	4504336	T	A	0.9375	0.00145721	A	-0.608651	0.0506121
23637_44	2	4549925	G	C	0.9375	0.00145721	C	-0.608651	0.0506121
24058_64	2	49652698	G	A	0.93985	2.66289e-07	G	-0.632524	0.0957495
24058_66	2	49652696	C	T	0.93985	2.66289e-07	C	-0.632524	0.0957495
24704_131	2	54129556	A	G	0.93217	0.00174477	A	-0.370134	0.0377898
24704_77	2	54129502	T	A	0.64312	4.3922e-05	A	0.630331	0.0729301
24705_147	2	54129556	A	G	0.93217	0.00174477	A	-0.370134	0.0377898
24962_121	2	55727156	C	T	0.85659	0.000353024	C	-0.322303	0.0487916
24963_109	2	55727077	C	T	0.85659	0.000353024	C	-0.322303	0.0487916
25316_140	2	58214345	T	A	0.94297	0.0019256	T	-0.396931	0.036362
25316_144	2	58214349	T	A	0.94297	0.0019256	T	-0.396931	0.036362
25648_103	2	60396323	T	C	0.94403	7.01739e-07	T	-0.611738	0.0886774
25650_46	2	60431729	T	C	0.94403	7.01739e-07	T	-0.611738	0.0886774
26394_140	3	11201518	G	C	0.80388	0.000200125	G	-0.34074	0.0586033
26394_71	3	11201449	T	G	0.80388	0.000200125	T	-0.34074	0.0586033
27513_96	3	2579672	A	G	0.80075	8.06371e-05	G	0.819591	0.069446
27514_54	3	2579672	A	G	0.80075	8.06371e-05	G	0.819591	0.069446
27590_0	3	2689687	A	T	0.81226	2.20805e-05	T	0.798706	0.0799439
27687_0	3	2808515	A	T	0.93776	0.000147409	A	-0.472825	0.058852
27688_32	3	2808921	C	G	0.93776	0.000147409	C	-0.472825	0.058852
27858_148	3	3148769	A	G	0.7234	0.000221586	G	0.667734	0.0704852
27964_22	3	3406045	A	G	0.7963	3.10108e-05	G	0.832106	0.0750966
28020_33	3	3540253	C	T	0.74008	6.6004e-05	T	0.683609	0.074764
28077_143	3	3688025	C	G	0.74008	6.6004e-05	G	0.683609	0.074764
28108_149	3	3743058	C	T	0.73913	6.06714e-05	T	0.691098	0.0751009
28117_142	3	3745218	G	T	0.73913	6.06714e-05	T	0.691098	0.0751009
28177_11	3	3853344	C	G	0.74008	6.6004e-05	G	0.683609	0.074764
28185_72	3	3870900	A	G	0.74008	6.6004e-05	G	0.683609	0.074764
28250_142	3	3943167	C	G	0.73913	6.23782e-05	G	0.690548	0.0749162
28250_75	3	3943100	C	T	0.73913	6.23782e-05	T	0.690548	0.0749162
28263_78	3	3956975	G	A	0.74206	0.000389737	A	0.630206	0.0613913
28263_92	3	3956961	T	A	0.74206	0.000389737	A	0.630206	0.0613913
28549_88	3	4427955	G	T	0.55534	0.00199908	G	0.360619	0.0487787
28550_27	3	4428115	G	A	0.55534	0.00199908	G	0.360619	0.0487787
28937_41	3	51955976	C	T	0.65182	9.10797e-05	T	0.601027	0.0734529
28939_73	3	51962072	A	G	0.65182	9.10797e-05	G	0.601027	0.0734529
28939_75	3	51962074	C	G	0.656	7.39046e-05	G	0.602928	0.0741702
28947_0	3	51994924	A	T	0.656	7.39046e-05	T	0.602928	0.0741702
29531_45	3	6270145	C	T	0.65094	0.000679726	C	0.459896	0.0545299
29532_136	3	6270145	C	T	0.65094	0.000679726	C	0.459896	0.0545299
29555_0	3	6322399	A	G	0.64906	0.00115515	A	0.444451	0.0506604
29557_0	3	6334215	A	T	0.64906	0.00115515	A	0.444451	0.0506604
29573_53	3	6361232	G	T	0.65038	0.000632601	G	0.459786	0.0548457
29583_0	3	6386626	T	A	0.65038	0.000632601	T	0.459786	0.0548457
29583_92	3	6386683	T	C	0.65038	0.000632601	T	0.459786	0.0548457
29649_30	3	6475814	A	T	0.65038	0.000632601	A	0.459786	0.0548457
29706_149	3	655179	A	G	0.65769	0.0015236	G	0.467286	0.0493137
29947_8	3	699742	T	C	0.65769	0.0015236	C	0.467286	0.0493137
30158_28	3	74370145	T	G	0.94612	4.76271e-05	T	-0.548481	0.0693031
30163_65	3	74503916	G	T	0.94612	4.76271e-05	G	-0.548481	0.0693031
32481_143	4	115303744	G	A	0.78243	7.75848e-06	A	0.91343	0.095526
32519_92	4	115809492	C	T	0.91964	0.00104054	C	-0.37646	0.0475251
32520_56	4	115809492	C	T	0.91964	0.00104054	C	-0.37646	0.0475251
33681_148	4	18084042	T	G	0.94246	0.0013449	T	-0.419283	0.0404884
33683_0	4	18108994	T	A	0.94246	0.0013449	T	-0.419283	0.0404884
33757_0	4	19145345	T	C	0.89689	0.000830165	T	-0.341104	0.0431056
33757_12	4	19145482	C	A	0.89689	0.000830165	C	-0.341104	0.0431056
34733_43	4	47437830	G	A	0.71315	0.000588624	A	0.793775	0.0586692
34738_120	4	47544863	G	C	0.71315	0.000588624	C	0.793775	0.0586692
34883_38	4	51195861	T	C	0.5653	0.00205949	T	0.364782	0.0457909
34901_12	4	51448355	C	T	0.5653	0.00205949	C	0.364782	0.0457909
34913_24	4	51557723	C	T	0.83984	1.8124e-06	T	1.24409	0.0996144
34989_118	4	5333134	T	C	0.94361	1.69604e-05	T	-0.524926	0.0680839
34990_9	4	5337392	C	T	0.94361	1.69604e-05	C	-0.524926	0.0680839
35087_0	4	55154629	A	T	0.83077	8.67575e-05	T	0.898547	0.0704707
35093_1	4	55155496	A	C	0.83077	8.67575e-05	C	0.898547	0.0704707
35965_128	4	7461531	G	A	0.94697	5.10378e-06	G	-0.579856	0.0768398
35966_107	4	7461531	G	A	0.94697	5.10378e-06	G	-0.579856	0.0768398
36247_148	4	78781464	A	C	0.93676	0.000127186	A	-0.463128	0.0569854
36249_0	4	78799506	A	T	0.93676	0.000127186	A	-0.463128	0.0569854
36675_142	4	85449268	T	G	0.94528	8.32369e-05	G	1.37246	0.0694183
36678_0	4	85593100	A	T	0.94528	8.32369e-05	T	1.37246	0.0694183
39454_145	5	37592017	G	T	0.829	0.000247211	T	0.710224	0.0607722
39454_146	5	37592018	G	C	0.829	0.000247211	C	0.710224	0.0607722
39469_0	5	37826724	T	A	0.83871	0.000548498	A	0.738981	0.0598124
39491_1	5	39065637	A	C	0.83871	0.000548498	C	0.738981	0.0598124
39497_65	5	39158874	G	A	0.83871	0.000118323	A	0.803289	0.0713376
39497_8	5	39158817	G	A	0.83871	0.000118323	A	0.803289	0.0713376
39497_93	5	39158902	A	G	0.84898	0.00149547	G	0.706691	0.0527046
39553_111	5	40016036	T	G	0.86981	1.0874e-05	G	0.943231	0.0836906
39553_133	5	40016058	C	T	0.70342	0.0013124	T	0.607347	0.0500502
39553_80	5	40016005	C	T	0.84898	0.00149547	T	0.706691	0.0527046
39554_44	5	40016218	A	T	0.70342	0.0013124	T	0.607347	0.0500502
39973_67	5	47389521	A	G	0.88739	0.000536575	A	-0.349812	0.0533227
39977_7	5	47393417	A	T	0.88739	0.000536575	A	-0.349812	0.0533227
40570_125	5	64568044	G	A	0.93833	9.20402e-06	A	1.51608	0.0991704
40570_132	5	64568051	C	A	0.93833	9.20402e-06	A	1.51608	0.0991704
41044_24	5	9280921	T	A	0.94186	0.000899642	T	-0.430755	0.0423983
41044_26	5	9280919	T	G	0.94186	0.000899642	T	-0.430755	0.0423983
41320_124	6	14602008	T	C	0.93797	0.00170408	C	1.39251	0.0474742
41320_140	6	14602024	T	C	0.93797	0.00170408	C	1.39251	0.0474742
41588_88	6	18864209	C	G	0.79688	0.00117888	C	-0.277545	0.040889
41596_81	6	18974282	G	A	0.79688	0.00117888	G	-0.277545	0.040889
41833_30	6	21987025	T	C	0.94444	4.37259e-05	C	1.99115	0.0727039
42736_61	6	32402383	C	T	0.90766	0.00170728	C	1.1498	0.0564727
42739_0	6	32403159	A	T	0.90766	0.00170728	A	1.1498	0.0564727
43614_13	6	39692322	A	G	0.90078	4.63123e-05	A	-0.400941	0.0633088
43614_25	6	39692334	G	A	0.90078	4.63123e-05	G	-0.400941	0.0633088
44214_102	6	44765221	T	C	0.94191	6.46227e-06	T	-0.581174	0.0817364
44214_141	6	44765260	G	A	0.94191	6.46227e-06	G	-0.581174	0.0817364
44273_61	6	45310152	C	T	0.84649	1.03232e-05	T	0.768611	0.0975718
44277_51	6	45336145	C	T	0.84649	1.03232e-05	T	0.768611	0.0975718
44286_49	6	45342881	C	A	0.86235	1.88944e-05	C	0.702744	0.0855756
44286_64	6	45342866	T	C	0.84934	1.49531e-05	C	0.876851	0.09346
17631_35	1	10773565	G	A	0.73799					0.00136205	A	1.95222	0.337115
17830_19	1	13647788	A	G	0.7541					7.44531e-05	G	2.07287	0.985075
17835_68	1	13661581	C	T	0.7541					7.44531e-05	T	2.07287	0.985075
18420_84	1	25954646	A	G	0.57143					0.00111278	G	0.626345	0.0894726
18421_149	1	25954646	A	G	0.57143					0.00111278	G	0.626345	0.0894726
18773_51	1	30188430	A	G	0.5974					1.8093e-06	A	1.60192	0.463561
18779_148	1	30323142	C	T	0.5974					1.8093e-06	C	1.60192	0.463561
18787_147	1	30343301	T	A	0.89695					0.000159822	A	2.89414	0.246946
18813_145	1	30546188	G	A	0.9					2.10816e-05	A	3.62997	0.566698
18813_17	1	30546060	C	A	0.89695					0.000159822	A	2.89414	0.246946
18814_24	1	30546394	T	G	0.9					2.10816e-05	G	3.62997	0.566698
19221_145	1	33980168	A	C	0.89231					4.0167e-05	C	3.27954	0.634771
19230_4	1	34020770	G	T	0.89231					4.0167e-05	T	3.27954	0.634771
19263_96	1	34763766	C	A	0.67925					2.05627e-05	A	-0.335236	0.347167
19263_99	1	34763769	C	A	0.67925					2.05627e-05	A	-0.335236	0.347167
19832_57	1	39863285	A	G	0.94361					1.15859e-05	A	1.71774	0.158687
19837_17	1	39899336	A	G	0.94361					1.15859e-05	A	1.71774	0.158687
20338_66	1	44174962	T	C	0.53947					2.42184e-05	C	1.64264	0.841032
21169_65	1	49642137	A	G	0.56322					9.53484e-11	A	0.339746	0.0271444
21170_0	1	49645084	A	G	0.56322					9.53484e-11	A	0.339746	0.0271444
21837_17	2	14133093	A	C	0.77559					6.26251e-05	C	-1.65424	0.422059
21837_20	2	14133090	A	C	0.77559					6.26251e-05	C	1.65424	0.422059
21892_32	2	16614443	G	A	0.72642					2.2453e-07	G	1.55318	0.645086
22554_113	2	29993544	G	C	0.626					0.000728357	C	-1.09796	0.72583
22702_0	2	31412307	T	A	0.8515					0.000251925	A	-3.05462	0.286676
22786_0	2	34859308	A	T	0.84528					1.96578e-06	T	-3.66961	NaN
22790_8	2	34900764	C	T	0.84528					1.96578e-06	T	-3.66961	NaN
23824_53	2	47802396	G	C	0.94238					0.000995909	C	-6.31116	0.760037
23840_113	2	47917645	G	A	0.94238					0.000995909	A	-6.31116	0.760037
25069_41	2	56471027	G	A	0.84661					0.00015811	A	1.89424	0.382496
25069_62	2	56471048	T	C	0.84661					0.00015811	C	1.89424	0.382496
25430_32	2	58860729	C	G	0.9					0.00062948	C	1.54146	0.261673
25431_111	2	58860940	A	T	0.87149					0.000196	A	-0.168273	0.0258413
25431_117	2	58860934	A	T	0.87149					0.000196	A	-0.168273	0.0258413
25431_148	2	58860903	G	T	0.87149					0.000196	G	-0.168273	0.0258413
26255_18	3	108266751	C	T	0.75506					0.00073103	C	0.997624	0.319354
26385_71	3	111974439	A	C	0.90637					5.82324e-07	C	-3.6732	0.488983
26565_46	3	12403753	A	C	0.64286					0.000229029	A	-0.654396	0.197155
26566_147	3	12403753	A	C	0.64286					0.000229029	A	-0.654396	0.197155
26876_1	3	16064491	A	C	0.57004					0.000224676	A	0.903528	0.262976
26884_0	3	16105912	A	C	0.57004					0.000224676	A	0.903528	0.262976
28237_70	3	39199668	A	G	0.58148					0.00167429	G	0.572196	0.0677116
29430_102	3	60678645	C	G	0.80385					0.000720632	C	0.398051	0.327624
29481_132	3	61755981	G	T	0.80385					0.000720632	G	0.398051	0.327624
29526_47	3	62474252	A	T	0.80116					0.000284103	T	2.30441	0.908745
29529_92	3	62540090	A	G	0.80116					0.000284103	G	2.30441	0.908745
29971_66	3	70498159	A	G	0.78458					0.00113905	G	0.436064	NaN
29973_136	3	70498159	A	G	0.78458					0.00113905	G	0.436064	NaN
30083_39	3	72559560	A	G	0.89888					3.2702e-05	G	1.16026	0.124502
30083_6	3	72559593	T	A	0.89888					3.2702e-05	A	1.16026	0.0578136
30151_12	3	743510	G	A	0.9052					0.00108946	A	1.60055	0.119374
30156_137	3	743510	G	A	0.9052					0.00108946	A	1.60055	0.119374
30205_109	3	7568163	G	A	0.75769					0.00149941	A	1.43178	0.111335
30205_57	3	7568111	G	A	0.86166					0.00151198	A	1.5877	0.119016
30206_67	3	7568422	A	T	0.75769					0.000264104	T	1.82669	0.18245
30671_114	3	8620811	A	G	0.92259					0.000109748	G	-3.32936	0.376674
30799_148	3	88465472	G	C	0.83539					0.000609009	C	1.7982	0.452548
30800_38	3	88465472	G	C	0.83539					0.000609009	C	1.7982	0.452548
31487_100	4	100381644	T	C	0.71984					0.00163534	C	0.985457	0.0761299
31489_83	4	100381644	T	C	0.71984					0.00163534	C	0.985457	0.0761299
31747_46	4	10380625	T	A	0.92586					6.00967e-93	A	2.19412	0.163803
31749_105	4	10380625	T	A	0.92586					6.00967e-93	A	-2.19412	0.163803
32854_93	4	118696771	C	T	0.90996					0.000225892	C	-1.61911	0.640568
33007_60	4	119528399	G	A	0.87732					7.56353e-24	G	-0.566988	0.810758
33559_113	4	16421490	A	T	0.6913					0.0012786	A	0.770822	0.111693
34035_132	4	26810902	G	C	0.84211					3.03766e-05	C	1.7858	0.31938
34036_132	4	26818569	T	C	0.84211					3.03766e-05	C	1.7858	0.31938
34039_42	4	26819040	T	C	0.7397					0.000794918	C	1.01913	0.129723
34039_87	4	26818995	T	A	0.7397					0.000794918	A	1.01913	0.129723
34117_137	4	28325117	G	A	0.52692					0.00014394	A	0.698347	0.110889
34118_143	4	28325294	C	T	0.52692					2.15208e-06	T	1.04758	0.248304
34242_136	4	31387745	A	C	0.91477					0.00139541	C	1.033	0.0684276
34271_61	4	32550978	C	T	0.76038					2.51808e-06	T	4.3878	0.679395
35060_72	4	54436791	T	C	0.60277					9.24562e-06	C	1.64821	0.558851
35061_75	4	54436791	T	C	0.60277					9.24562e-06	C	1.64821	0.558851
35072_118	4	54716214	C	T	0.78352					0.000264646	T	1.7554	0.110536
35073_91	4	54716214	C	T	0.78352					0.000264646	T	1.7554	0.110536
35144_0	4	5610249	A	G	0.81928					0.000818423	G	1.09727	0.131794
35192_136	4	5687454	A	G	0.81928					0.000818423	G	1.09727	0.131794
37772_125	5	12402600	T	G	0.89844					6.00744e-06	T	0.671584	0.417618
37773_10	5	12402647	T	G	0.89844					6.00744e-06	T	0.671584	0.417618
38605_0	5	22806525	A	T	0.81532					0.00144734	A	0.887299	0.317814
38677_87	5	2430492	C	T	0.83585					6.68699e-05	T	1.02639	0.0974758
38765_60	5	253906	G	T	0.55422					0.00136979	T	0.578914	0.0609246
38846_0	5	2660648	A	T	0.83585					6.68699e-05	T	1.02639	0.0974758
39017_113	5	2866480	A	C	0.94423					0.000328941	A	2.1167	0.33123
39133_63	5	303261	G	A	0.55422					0.000797717	A	0.627796	0.0711046
39624_108	5	41089616	G	A	0.62017					0.00151658	A	0.638478	0.0795306
39626_18	5	41090038	T	C	0.62017					0.00151658	C	0.638478	0.0795306
39928_138	5	45792763	C	T	0.83594					2.61679e-05	C	0.427293	0.0281612
39928_29	5	45792872	C	T	0.83594					2.61679e-05	C	0.427293	0.0281612
40321_114	5	54817921	C	A	0.85223					0.000343145	A	0.9298	0.164983
40625_79	5	674700	C	T	0.50189					1.39173e-05	T	0.979314	0.303963
40735_0	5	694638	A	T	0.50189					1.39173e-05	T	0.979314	0.303963
41177_60	6	11745075	G	A	0.93385					3.36545e-07	A	4.89219	0.776163
41186_0	6	12079129	A	T	0.93385					3.16821e-05	T	3.33841	0.349109
41452_59	6	17027317	A	T	0.58163					0.00128562	A	-0.955108	0.297324
41504_103	6	17811377	T	C	0.83902					0.000319361	T	0.323751	0.0193792
41661_12	6	19763961	T	A	0.94717					0.00113873	A	-3.00434	0.11668
42094_0	6	25976357	A	T	0.54545					0.00108546	A	0.683236	0.128693
42099_16	6	25978488	C	T	0.54545					0.00108546	C	0.683236	0.128693
42181_69	6	2643950	G	A	0.55344					0.00134567	G	0.555957	0.107558
42252_95	6	2698203	T	G	0.55344					0.00134567	T	0.555957	0.107558
42409_119	6	28347889	A	C	0.56024					0.00162403	A	0.443016	0.0515379
42415_26	6	28362409	G	A	0.56024					0.000628199	G	0.51054	0.0686954
42715_147	6	32370490	C	A	0.90947					0.00140453	A	0.40253	0.0100353
42737_145	6	32402180	T	A	0.90947					0.00140453	A	0.40253	0.0100353
42767_70	6	32519350	A	G	0.93233					0.000197512	G	0.954962	0.0424532
42952_0	6	34212703	A	G	0.88314					0.00156287	G	1.20529	0.0824675
42959_132	6	34218828	A	C	0.88314					0.00156287	C	1.20529	0.0824675
43139_149	6	35410747	G	T	0.94216					0.000705034	T	1.30625	0.0599596
43229_0	6	36336517	A	G	0.85955					0.00155992	G	1.93445	0.336417
43483_45	6	38633662	A	T	0.50216					0.000192784	A	1.07263	0.362039
43489_42	6	38651061	C	G	0.50216					0.000192784	C	1.07263	0.362039
43496_89	6	38741448	G	A	0.88771					6.69799e-06	A	0.479228	0.045448
43500_132	6	38755116	C	T	0.88771					8.56086e-05	T	0.372522	0.0325771
43721_16	6	40661995	G	A	0.9246					6.53247e-13	A	-0.912738	0.0443969
43722_133	6	40687330	T	C	0.9246					6.53247e-13	C	-0.912738	0.0443969
43724_99	6	40687330	T	C	0.92032					2.86385e-17	C	3.44659	0.378717
44122_1	6	43822462	T	G	0.92697					0.00123215	G	-0.207145	0.0184154
44132_19	6	43909231	T	C	0.92697					0.00123215	C	-0.207145	0.0184154
44154_56	6	44253924	T	C	0.91445					3.46175e-06	T	0.0968208	0.00159179
44154_69	6	44253937	C	A	0.91445					3.46175e-06	C	0.0968208	0.00159179
44175_144	6	44490636	A	G	0.91445					4.41392e-09	A	0.152114	0.0144679
44179_24	6	44496133	C	T	0.91445					4.41392e-09	C	0.152114	0.0144679
44474_125	6	7040639	T	C	0.90888					0.000624161	C	0.629836	0.167931
44474_59	6	7040573	G	A	0.90888					0.000624161	A	0.629836	0.167931
52966_144	6	45522356	G	T	0.90672					0.000722377	G	1.26173	0.210112
18253_80	1	23243114	C	T	0.79615									0.000101214	T	1.27152	0.319435	0.799218
19686_116	1	38745477	C	T	0.94215									7.77798e-07	T	7.47405	0.575393	0.928518
19895_47	1	40433857	A	C	0.87873									0.000856268	C	1.63374	0.112431	0.935613
20428_123	1	44730648	C	G	0.5155									0.000165267	C	0.805949	0.545331	0.596434
20429_38	1	44730648	C	G	0.5155									0.000165267	C	0.805949	0.545331	0.596434
21406_95	1	64715	G	A	0.81226									8.31586e-05	A	0.899357	0.120394	0.881937
22066_109	2	19582976	G	C	0.61133									0.00024993	C	0.785268	0.0911587	0.895988
22068_147	2	19582866	T	A	0.61133									0.00024993	A	0.785268	0.0911587	0.895988
23027_134	2	3805442	T	G	0.53617									1.89214e-27	T	0.168783	0.0304317	0.847242
23134_58	2	39622079	A	C	0.66667									3.59304e-05	C	2.12609	0.767992	0.734634
23155_93	2	40008560	A	G	0.66667									3.59304e-05	G	2.12609	0.767992	0.734634
23937_86	2	48648516	T	G	0.84091									0.00012566	G	1.72896	0.113717	0.938287
23951_12	2	4882570	C	A	0.89245									0.000312642	A	-1.98211	0.38736	1.2429
23952_42	2	4882770	T	C	0.89245									0.000312642	C	-1.98211	0.38736	1.2429
23963_76	2	48855023	C	T	0.8416									0.000238321	T	2.02692	0.151911	0.930278
24275_0	2	50997283	T	A	0.70755									0.000844701	A	0.790166	0.0824199	0.905545
24284_6	2	51045598	G	A	0.70755									0.000844701	A	0.790166	0.0824199	0.905545
24289_62	2	51133139	G	A	0.70385									2.71835e-06	A	1.88982	0.622111	0.752338
24294_15	2	51212634	C	A	0.70385									2.71835e-06	A	1.88982	0.622111	0.752338
24484_0	2	52272488	T	A	0.63052									0.000687875	A	1.02266	0.207165	0.831549
24487_0	2	52280683	A	T	0.55263									0.00120199	A	0.520917	0.0724563	0.877891
24511_8	2	52364078	G	T	0.55263									0.00120199	G	0.520917	0.0724563	0.877891
24765_89	2	54639882	C	A	0.76562									3.89659e-05	A	1.5176	0.446478	0.772678
25127_28	2	56656947	T	C	0.64619									0.000955477	T	1.53401	0.586348	0.723467
25162_8	2	56878757	G	C	0.64619									0.000955477	G	1.53401	0.586348	0.723467
25431_75	2	58860976	T	C	0.87149									0.00103854	C	0.368643	0.0134887	0.964701
25436_16	2	58889189	C	A	0.87149									0.00103854	A	0.368643	0.0134887	0.964701
25436_24	2	58889197	G	A	0.87149									0.00103854	A	0.368643	0.0134887	0.964701
25437_141	2	58889197	G	A	0.87149									0.00103854	A	0.368643	0.0134887	0.964701
25437_149	2	58889189	C	A	0.87149									0.00103854	A	0.368643	0.0134887	0.964701
26391_148	3	11201274	T	G	0.88867									2.29955e-28	G	-0.250037	0.015311	1.06523
26394_5	3	11201383	G	A	0.88867									2.29955e-28	A	-0.250037	0.015311	1.06523
26597_53	3	12731426	C	T	0.65116									6.596e-05	C	0.498537	0.132133	0.790488
26599_101	3	12731426	C	T	0.65116									6.596e-05	C	0.498537	0.132133	0.790488
26903_132	3	16213630	G	A	0.88168									0.000493945	G	0.9449	0.158535	0.856326
26906_9	3	16220233	G	C	0.88168									0.000493945	G	0.9449	0.158535	0.856326
31213_146	3	95602919	G	A	0.55534									9.3184e-05	A	1.35805	0.48099	0.738455
31213_80	3	95602853	G	C	0.55534									9.3184e-05	C	1.35805	0.48099	0.738455
31253_134	3	96280174	G	T	0.5625									0.00085207	T	0.622757	0.0747887	0.892783
31253_135	3	96280175	G	T	0.5625									0.00085207	T	0.622757	0.0747887	0.892783
31541_147	4	100891594	A	T	0.84528									1.3395e-11	T	-3.08083	0.536423	1.21082
33871_81	4	21136142	C	T	0.62603									0.000129806	C	1.66528	0.945889	0.637752
33962_87	4	25149405	C	G	0.6063									0.000416851	C	0.77037	0.332748	0.698357
33968_36	4	25447636	A	G	0.6063									0.000416851	A	0.77037	0.332748	0.698357
34242_83	4	31387798	G	A	0.91477									0.000428441	A	0.962308	0.104254	0.902253
34332_85	4	34713850	T	A	0.91772									2.58426e-05	A	2.72731	0.375297	0.879038
34498_36	4	40261080	A	G	0.86486									0.000804949	G	2.13498	0.131075	0.942157
34498_37	4	40261081	C	G	0.86486									0.000804949	G	2.13498	0.131075	0.942157
34762_104	4	47845972	T	C	0.73507									0.000262757	C	0.971111	0.110008	0.898246
36212_42	4	78322265	A	T	0.63502									0.000350864	T	1.40069	0.495188	0.738809
36553_140	4	84239999	G	C	0.89173									0.000453484	C	2.24898	0.128095	0.946112
36554_95	4	84239999	G	C	0.89173									0.000453484	C	2.24898	0.128095	0.946112
37433_86	4	98770437	G	T	0.90638									2.4244e-11	T	0.579526	0.0106506	0.981953
37435_133	4	98770437	G	T	0.90638									2.4244e-11	T	0.579526	0.0106506	0.981953
38885_75	5	2676049	G	T	0.83774									1.49029e-14	T	0.465979	0.0208277	0.957216
38886_118	5	2676049	G	T	0.83774									1.49029e-14	T	0.465979	0.0208277	0.957216
39759_146	5	42767871	T	C	0.93462									0.00043276	T	0.109726	0.015183	0.878447
40173_114	5	5143287	T	C	0.50577									0.000484099	C	0.943121	0.312621	0.751047
42189_110	6	26519627	G	A	0.56773									0.00113101	G	0.437598	0.0629507	0.874237
42416_5	6	28362655	A	G	0.55823									0.00030077	A	0.524672	0.110542	0.825977
42423_18	6	28430761	C	T	0.55823									0.00030077	C	0.524672	0.110542	0.825977
42767_64	6	32519356	C	T	0.92642									0.000591523	T	1.81324	0.138758	0.928915
42769_96	6	32540672	G	T	0.92642									0.000591523	T	1.81324	0.138758	0.928915
43458_141	6	38350300	C	T	0.65415									0.000523718	C	0.647455	0.142964	0.819129
43458_38	6	38350197	A	G	0.65415									0.000523718	A	0.647455	0.142964	0.819129
43636_80	6	39917492	G	A	0.90602									0.000915649	A	0.922859	0.0376882	0.960764
43739_4	6	40798438	A	G	0.79079									0.00107915	G	1.08319	0.120804	0.899664
43829_58	6	41499476	A	T	0.91541									0.000854853	A	0.331825	0.0320653	0.911882
43831_125	6	41505741	A	T	0.91541									0.000854853	A	0.331825	0.0320653	0.911882
44061_0	6	43411046	A	T	0.86706									5.37211e-07	T	2.2948	0.654216	0.778158
44066_80	6	43426953	C	T	0.86706									5.37211e-07	T	2.2948	0.654216	0.778158
44093_13	6	43539878	A	G	0.70755									0.000428646	G	0.750153	0.0957903	0.886765
44095_138	6	43540150	A	T	0.70755									0.000428646	T	0.750153	0.0957903	0.886765
44185_68	6	44519636	G	A	0.9566									0.000245233	A	2.61355	0.111036	0.959247
44190_115	6	44602354	G	A	0.9566									0.000245233	A	2.61355	0.111036	0.959247
44257_91	6	45185282	A	C	0.86296									1.37392e-06	C	-3.32698	0.773883	1.30312
44258_61	6	45185282	A	C	0.86296									1.37392e-06	C	-3.32698	0.773883	1.30312
50006_58	3	1999745	A	G	0.54688									0.000786098	G	0.495052	0.0729332	0.871593
20279_125	1	43647136	T	A	0.85206	2.04584e-05	A	0.810845	0.0787373	0.000173679	A	1.05618	0.0678014
20279_78	1	43647089	G	A	0.85206	2.04584e-05	A	0.810845	0.0787373	0.000173679	A	1.05618	0.0678014
20965_149	1	48593828	T	C	0.94129	5.09755e-05	C	0.947028	0.0733052	1.26006e-08	C	2.7627	0.552987
20970_7	1	48610543	G	A	0.94129	5.09755e-05	A	0.947028	0.0733052	1.26006e-08	A	2.7627	0.552987
21101_74	1	49342286	C	T	0.92157	0.000460774	T	1.12544	0.0587096	1.46472e-09	T	3.38109	0.785875
21113_147	1	49380453	C	G	0.92157	0.000460774	G	1.12544	0.0587096	1.46472e-09	G	3.38109	0.785875
21250_98	1	50330048	C	G	0.72088	1.42132e-07	G	0.795246	0.121116	1.96658e-06	G	0.989183	0.176113
21252_144	1	50330048	C	G	0.72088	1.42132e-07	G	0.795246	0.121116	1.96658e-06	G	0.989183	0.176113
21464_139	1	7152451	G	A	0.91395	0.000120179	A	0.589386	0.0823732	3.36996e-05	A	1.94048	0.444141
21464_77	1	7152389	G	A	0.64865	2.4979e-05	A	0.572175	0.0798064	0.00149792	A	0.472698	0.0489922
21465_15	1	7152451	G	A	0.91395	0.000120179	A	0.589386	0.0823732	3.36996e-05	A	1.94048	0.444141
21465_77	1	7152389	G	A	0.64865	2.4979e-05	A	0.572175	0.0798064	0.00149792	A	0.472698	0.0489922
21854_52	2	14931082	C	T	0.63137	2.45804e-05	T	0.522354	0.0812697	4.62809e-08	T	1.49373	0.421633
22327_141	2	25043877	G	A	0.55849	0.00186155	G	0.336759	0.0469999	0.000115887	G	0.600817	0.139764
22327_145	2	25043873	A	T	0.55849	0.00186155	A	0.336759	0.0469999	0.000115887	A	0.600817	0.13703
23442_135	2	42838538	C	G	0.85902	0.000296606	G	0.885205	0.0600524	1.45323e-07	G	2.14055	0.311228
23446_72	2	42872697	A	G	0.85902	0.000296606	G	0.885205	0.0600524	1.45323e-07	G	2.14055	0.311228
24704_113	2	54129538	A	G	0.64312	4.3922e-05	G	0.549238	0.0729301	1.33271e-06	G	1.25664	0.301222
27548_30	3	2604203	T	G	0.81226	2.20805e-05	G	0.682238	0.0799439	0.00102494	G	0.85698	0.0717517
27616_18	3	2712980	A	C	0.89516	3.34933e-08	C	1.01145	0.131182	0.000241266	C	0.850616	0.078686
27657_47	3	2759377	A	T	0.89516	3.34933e-08	T	1.01145	0.131182	0.000241266	T	0.850616	0.078686
27876_41	3	3192000	T	C	0.7234	0.000221586	C	0.566897	0.0704852	0.000461348	C	1.00773	0.131465
27964_0	3	3406023	A	G	0.90987	1.15139e-12	G	1.62023	0.214261	4.04207e-05	G	1.03607	0.0607813
28308_146	3	40243417	T	C	0.91762	0.00106646	C	1.24709	0.051702	1.22083e-05	C	3.00277	0.274022
28906_0	3	51645416	A	G	0.75752	1.65189e-05	G	0.712587	0.0806127	0.000157952	G	0.83969	0.0808917
31356_46	3	97879214	C	G	0.93866	1.62979e-08	G	1.91131	0.12653	6.10793e-05	G	6.63633	0.315207
31357_99	3	97879214	C	G	0.93866	1.62979e-08	G	1.91131	0.12653	6.10793e-05	G	6.63633	0.315207
32486_135	4	115313459	A	G	0.78631	6.51765e-05	G	0.733632	0.0779388	0.000927488	G	1.04049	0.0987002
32487_78	4	115313459	A	G	0.78631	6.51765e-05	G	0.733632	0.0779388	0.000927488	G	1.04049	0.0987002
34907_53	4	51498162	G	C	0.83984	1.8124e-06	C	1.08164	0.0996144	0.00088019	C	0.936068	0.0586892
34921_27	4	51576458	G	A	0.84314	2.03504e-07	A	1.28558	0.11554	0.00014971	A	1.15783	0.0691118
35053_25	4	5432524	C	T	0.81144	0.000406815	T	0.72022	0.0643326	7.07573e-07	T	1.49669	0.24334
35127_141	4	5581079	A	C	0.81144	0.000406815	C	0.72022	0.0643326	7.07573e-07	C	1.49669	0.24334
35926_33	4	74211414	A	C	0.768	3.04536e-06	C	0.907679	0.0981229	1.51323e-07	C	1.54565	0.359719
35926_79	4	74211460	C	T	0.768	3.04536e-06	T	0.907679	0.0981229	1.51323e-07	T	1.54565	0.359719
40217_111	5	5266118	T	G	0.58462	0.00106286	T	0.285435	0.0519775	0.000455331	T	0.782984	0.139462
40217_119	5	5266126	T	G	0.58462	0.00106286	T	0.285435	0.0519775	0.000455331	T	0.782984	0.139462
40599_0	5	65931815	A	G	0.91541	8.49312e-05	G	1.04477	0.0689448	0.00133067	G	0.964151	0.0550602
40651_37	5	67866717	C	T	0.91541	8.49312e-05	T	1.04477	0.0689448	0.00133067	T	0.964151	0.0550602
41833_33	6	21987022	C	T	0.94444	4.37259e-05	T	1.79522	0.0727039	0.000538131	T	1.94397	0.0675388
42716_59	6	32370727	T	C	0.90724	0.0017224	T	0.675625	0.056656	4.8333e-09	T	0.564342	0.0175025
42718_109	6	32370727	T	C	0.90724	0.0017224	T	0.675625	0.056656	4.8333e-09	T	0.564342	0.0175025
44281_23	6	45342253	G	T	0.84934	1.49531e-05	T	0.54051	0.09346	0.000627024	T	0.945147	0.0877148
19026_0	1	32220045	T	A	0.68727	4.53179e-05	A	0.610779	0.0732236					5.19679e-05	A	0.602115	0.0724599	0.892584
19553_50	1	37742824	A	G	0.91132	0.000176243	G	1.00082	0.0640124					8.71558e-05	G	1.15315	0.080226	0.934954
19968_75	1	40913408	G	A	0.80784	2.33805e-05	A	0.822516	0.0814858					1.53917e-07	A	1.35083	0.249601	0.844042
19969_15	1	40913321	T	A	0.80784	2.33805e-05	A	0.822516	0.0814858					1.53917e-07	A	1.35083	0.249601	0.844042
19970_45	1	40913490	G	A	0.56008	0.00177877	A	0.488601	0.0486337					8.80484e-05	A	0.764488	0.127093	0.857452
19970_58	1	40913477	G	A	0.56008	0.00177877	A	0.488601	0.0486337					8.80484e-05	A	0.764488	0.127093	0.857452
23185_98	2	40083391	T	A	0.73828	0.000431943	A	0.707536	0.0594847					0.000339474	A	0.99928	0.122939	0.89045
23187_99	2	40083391	T	A	0.73828	0.000431943	A	0.707536	0.0594847					0.000339474	A	0.99928	0.122939	0.89045
23196_117	2	40183547	A	G	0.73828	0.000483358	G	0.696714	0.0585784					5.65474e-05	G	0.907722	0.0988869	0.901762
23196_60	2	40183604	G	A	0.73828	0.000483358	A	0.696714	0.0585784					0.000169514	A	0.798697	0.0767101	0.912372
23430_93	2	42735301	T	A	0.81274	0.0021084	A	0.725169	0.0472171					0.000364616	A	1.02959	0.0940068	0.916334
23453_18	2	44088756	G	C	0.81274	0.0021084	C	0.725169	0.0472171					0.000364616	C	1.02959	0.0940068	0.916334
27890_4	3	3255946	T	C	0.90987	1.15139e-12	C	1.79377	0.214261					2.97776e-05	C	0.77228	0.0424545	0.947892
27964_27	3	3406050	G	A	0.7963	3.10108e-05	A	0.832106	0.0750966					0.00127776	A	0.499879	0.0341565	0.936041
28266_112	3	3962960	A	T	0.74008	6.39702e-05	T	0.688291	0.0749974					1.59173e-06	T	0.947169	0.156609	0.858115
28266_79	3	3962927	A	G	0.74008	6.39702e-05	G	0.688291	0.0749974					1.59173e-06	G	0.947169	0.156609	0.858115
28280_119	3	4003122	C	G	0.751	4.88204e-05	G	0.748853	0.0778898					1.59886e-09	G	1.80959	0.500979	0.783179
28280_144	3	4003097	T	C	0.751	4.88204e-05	C	0.748853	0.0778898					9.11502e-05	C	0.662683	0.0686434	0.906138
28308_0	3	40243271	A	T	0.91762	0.00106646	T	1.25459	0.051702					5.73393e-07	T	1.47459	0.0796323	0.948764
31361_95	3	97879861	A	C	0.75202	0.000900934	C	0.570245	0.0557348					0.00105116	C	0.558585	0.054346	0.911334
31364_144	3	97914322	G	T	0.75202	0.000900934	T	0.570245	0.0557348					0.00105116	T	0.558585	0.054346	0.911334
32481_142	4	115303743	A	C	0.78243	7.75848e-06	C	0.91343	0.095526					9.80432e-07	C	1.02095	0.140522	0.879013
33279_54	4	122232961	G	A	0.86059	5.52173e-05	A	1.0011	0.071321					0.000100436	A	0.921274	0.0652125	0.933894
33294_0	4	122384809	A	T	0.86059	5.52173e-05	T	1.0011	0.071321					5.6786e-05	T	0.980847	0.0742958	0.929587
34683_81	4	46896647	C	A	0.63477	0.000977325	A	0.655362	0.0534475					8.21779e-05	A	0.906501	0.111018	0.890894
34683_82	4	46896646	A	G	0.63477	0.000977325	G	0.655362	0.0534475					9.86529e-05	G	0.882053	0.100163	0.898024
34999_144	4	53489507	C	A	0.8566	4.52359e-07	A	1.17254	0.105715					5.63809e-05	A	1.03772	0.0837852	0.925292
35000_107	4	53489476	C	G	0.8566	4.52359e-07	G	1.17254	0.105715					2.02956e-06	G	1.05532	0.0854265	0.925113
35000_76	4	53489507	C	A	0.87214	1.14037e-05	A	1.02783	0.0841137					5.28144e-10	A	2.97954	0.644467	0.822167
35023_20	4	53780508	T	C	0.87214	1.14037e-05	C	1.02783	0.0841137					5.28144e-10	C	2.97954	0.644467	0.822167
35573_123	4	65313687	G	A	0.53019	0.000132461	A	0.486354	0.0660151					2.41304e-05	A	0.587812	0.0978688	0.857268
35912_34	4	73805544	A	C	0.76923	2.43004e-06	C	0.976292	0.0962614					7.29188e-06	C	1.05035	0.0996654	0.913336
35913_112	4	73805544	A	C	0.76923	2.43004e-06	C	0.976292	0.0962614					7.29188e-06	C	1.05035	0.0996654	0.913336
39285_20	5	3359022	C	A	0.79848	0.00024135	A	0.752871	0.062247					0.000993191	A	0.731358	0.058253	0.926226
39553_130	5	40016055	A	G	0.86981	1.0874e-05	G	0.943231	0.0836906					4.14262e-07	G	1.48793	0.201443	0.880758
40217_108	5	5266115	T	G	0.58365	0.0010839	T	0.432465	0.0512929					0.000665841	T	0.463255	0.061425	0.882929
40217_110	5	5266117	T	G	0.58365	0.0010839	T	0.432465	0.0512929					0.000665841	T	0.463255	0.061425	0.882929
41685_0	6	20506152	A	G	0.9	0.00166052	G	1.53411	0.0478826					2.28775e-05	G	2.40534	0.128609	0.949246
41691_36	6	20549938	A	G	0.9	0.00166052	G	1.53411	0.0478826					2.28775e-05	G	2.40534	0.128609	0.949246
43146_121	6	35503563	G	C	0.79878	0.000113354	C	0.786936	0.0721971					5.0069e-05	C	0.868766	0.100222	0.896571
43147_81	6	35503563	G	C	0.79878	0.000113354	C	0.786936	0.0721971					5.0069e-05	C	0.868766	0.100222	0.896571
44286_48	6	45342882	C	T	0.86235	1.88944e-05	C	0.702744	0.0855756					6.49414e-05	C	0.617488	0.0693266	0.899061
52187_41	5	3612553	T	C	0.79848	0.00024135	C	0.752871	0.062247					0.000993191	C	0.731358	0.058253	0.926226
22850_134	2	35442434	G	T	0.68775					6.69443e-05	G	0.693222	0.143802	0.000131692	G	0.637697	0.117131	0.844825
22852_76	2	35442434	G	T	0.68775					6.69443e-05	G	0.693222	0.143802	0.000131692	G	0.637697	0.117131	0.844825
22857_54	2	35444258	A	T	0.6902					0.00139117	T	0.577087	0.0727464	1.50898e-05	T	1.28141	0.399022	0.762549
24710_141	2	54179913	T	G	0.83396					0.000160366	G	0.592004	0.139598	4.59478e-05	T	0.751158	0.148234	0.835184
35965_139	4	7461542	A	T	0.88951					0.00109403	T	2.09404	0.0783984	2.82123e-06	T	4.54844	0.387373	0.921518
36035_144	4	7529193	C	T	0.88951					0.00109403	T	2.09404	0.0783984	2.82123e-06	T	4.54844	0.387373	0.921518
42188_0	6	26519439	A	T	0.56773					0.00156942	A	0.384214	0.0479396	0.000128808	A	0.612861	0.114087	0.84306
43139_147	6	35410749	T	A	0.94216					3.23693e-06	A	2.3231	0.213358	0.00121044	A	1.28868	0.0775865	0.943213
44004_89	6	43055851	A	T	0.56367					0.000781284	T	0.451488	0.0409738	3.01027e-07	T	1.61656	0.69666	0.698835
44006_90	6	43055851	A	T	0.56367					0.000781284	T	0.451488	0.0409738	3.01027e-07	T	1.61656	0.69666	0.698835
18259_138	1	23320278	A	T	0.85606	2.28572e-06	T	1.19679	0.0950833	8.96496e-06	T	1.40396	0.128204	0.000220998	T	0.9153	0.0924365	0.908273
18261_97	1	23320260	C	T	0.85606	2.28572e-06	T	1.19679	0.0950833	8.96496e-06	T	1.40396	0.128204	0.000220998	T	0.9153	0.0924365	0.908273
19549_15	1	37741966	T	C	0.91132	0.000176243	C	1.00082	0.0640124	1.69062e-05	C	1.40958	0.12273	3.62594e-05	C	1.29395	0.117847	0.916527
21485_0	1	7307696	T	G	0.91604	3.28558e-05	G	0.887061	0.0751562	0.000974902	G	1.24772	0.154704	0.000218514	G	0.712653	0.0470817	0.938029
21848_130	2	14625705	T	G	0.63137	2.45804e-05	G	0.631305	0.0812697	0.000998379	G	0.586727	0.0687411	1.49396e-06	G	1.0154	0.212716	0.826796
22333_22	2	26271297	A	C	0.91604	0.000515835	A	0.630731	0.0557236	1.13018e-11	A	2.85793	0.756609	1.08264e-05	A	1.2836	0.156257	0.891477
22556_81	2	30009497	C	G	0.81448	0.00151076	G	2.24628	0.0582521	0.00152664	G	2.94296	0.105444	0.000809462	G	2.7047	0.0894787	0.967977
22556_82	2	30009498	T	G	0.81448	0.00151076	G	2.24628	0.0582521	0.000205251	G	3.89017	0.186673	2.98525e-05	G	3.97487	0.224178	0.946612
28920_49	3	51747286	G	C	0.75752	1.65189e-05	C	0.859398	0.0806127	0.000525316	C	0.721036	0.0586836	3.67703e-08	C	2.05161	0.467639	0.814373
34423_135	4	38572767	G	T	0.625	0.000579732	G	0.541875	0.0549063	2.6377e-06	G	0.995065	0.193805	0.000277152	G	0.622338	0.0690594	0.900116
34444_0	4	38968143	A	G	0.625	0.000579732	A	0.541875	0.0549063	2.6377e-06	A	0.995065	0.193805	0.000277152	A	0.622338	0.0690594	0.900116
34921_15	4	51576446	C	T	0.84314	2.03504e-07	T	1.448	0.11554	2.62386e-05	T	1.39664	0.100032	3.26712e-05	T	1.22543	0.0924984	0.929815
35048_13	4	54315023	T	C	0.87072	8.42922e-06	C	1.02788	0.0859689	0.000574565	C	0.890377	0.0625129	4.7808e-09	C	1.81672	0.294995	0.860305
35059_0	4	54428146	T	A	0.87072	8.42922e-06	A	1.02788	0.0859689	0.000574565	A	0.890377	0.0625129	4.7808e-09	A	1.81672	0.294995	0.860305
35574_65	4	65313898	A	G	0.53019	0.000132461	G	0.486354	0.0660151	0.000122882	G	0.954218	0.291307	0.000281328	G	0.534513	0.074269	0.878004
35889_99	4	73207403	G	C	0.76654	8.36363e-06	C	0.919145	0.0884353	1.44542e-06	C	1.40963	0.184091	1.34083e-05	C	1.08051	0.107726	0.90934
35901_47	4	73657465	C	T	0.76654	8.36363e-06	T	0.919145	0.0884353	0.000284154	T	0.837949	0.0650804	1.33232e-05	T	0.90211	0.0837924	0.915009
35902_71	4	73657613	T	C	0.76815	3.90435e-06	C	0.953752	0.0970095	0.000140068	C	0.906017	0.0738899	5.33544e-06	C	1.08349	0.110306	0.907601
35911_0	4	73804913	T	C	0.76815	3.90435e-06	C	0.953752	0.0970095	0.000140068	C	0.906017	0.0738899	5.33544e-06	C	1.08349	0.110306	0.907601
37554_0	5	1060000	T	A	0.58779	3.46729e-05	T	0.41124	0.076644	0.000447524	T	0.420663	0.0637776	0.000140075	T	0.402902	0.089378	0.818441
37554_100	5	1060049	C	G	0.58779	3.46729e-05	C	0.41124	0.076644	9.55956e-05	C	0.507951	0.0945667	7.94685e-10	C	1.33455	0.866813	0.606238
37655_144	5	1145178	G	T	0.59562	0.000236429	G	0.417273	0.0655267	0.000248841	G	0.465609	0.0861044	6.91916e-07	G	1.1794	0.388285	0.752319
37656_16	5	1145021	A	T	0.59562	0.000236429	A	0.417273	0.0655267	0.000248841	A	0.465609	0.0861044	6.91916e-07	A	1.1794	0.388285	0.752319
43146_145	6	35503587	C	G	0.79762	0.000497571	G	0.636423	0.0594084	0.000396229	G	0.725658	0.0668802	0.000284801	C	0.481676	0.0568372	0.894455
43147_57	6	35503587	C	G	0.79762	0.000497571	G	0.636423	0.0594084	0.000396229	G	0.725658	0.0668802	0.000284801	C	0.481676	0.0568372	0.894455
44114_148	6	43778047	T	A	0.82584	2.74676e-05	A	0.932247	0.0768484	0.000142159	A	0.915854	0.078367	0.000408427	A	0.702032	0.127816	0.845977
44114_149	6	43778046	G	A	0.82584	2.74676e-05	A	0.932247	0.0768484	0.000142159	A	0.915854	0.078367	0.000408427	A	0.702032	0.127816	0.845977
