# Supplementary material for: Phenotypic Diversity and Association Mapping of Ascorbic Acid Content in Spinach
Source: Front Genet. 2022 Jan 3;12:752313. doi: 10.3389/fgene.2021.752313 (PMC8762172; doi:10.3389/fgene.2021.752313)
Supplement: Supplementary file 2 [file Table3.XLSX]

## Sheet: Total
Supplemental Table 3. Genomic context of ascorbic acid significantly associated anchored genes
Model	Marker	Chromosome	Position	Gene ID	Function
GLM	18446_91	1	26086756	Spo11186.1	Zinc finger CCCH domain-containing protein 29
GLM	18447_135	1	26224404	Spo11187.1	Double Clp-N motif-containing P-loop nucle
GLM	18997_127	1	32069169	Spo18501.1	Ankyrin repeat family protein
GLM	19022_139	1	32206058	Spo18441.1	S-adenosyl-methyltransferase mraw, putative
GLM	19027_0	1	32243743	Spo18492.1	DNA (cytosine-5)-methyltransferase (2.1.1.37)
GLM	19031_147	1	32253488	Spo18438.1	(RAP Annotation release2) Galact
GLM	19031_71	1	32253412	Spo18438.1	(RAP Annotation release2) Galact
GLM	19032_111	1	32253488	Spo18438.1	(RAP Annotation release2) Galact
GLM	19037_84	1	32307120	Spo18434.1	Protein arginine N-methyltransferase
GLM	19355_0	1	36206961	Spo16086.1	Unknown protein
GLM	19355_71	1	36207039	Spo16086.1	Unknown protein
GLM	19513_51	1	37511412	Spo25658.1	Methyltransferase-like
GLM	19514_17	1	37511842	Spo25658.1	Methyltransferase-like
GLM	19819_142	1	39795591	Spo10570.1	Zinc ion binding protein
GLM	19832_42	1	39863270	Spo10599.1	40S ribosomal protein S13, putative
GLM	19968_37	1	40913370	Spo10738.1	Equilibrative nucleoside transporter 6
GLM	19968_80	1	40913413	Spo10738.1	Equilibrative nucleoside transporter 6
GLM	20013_59	1	41230635	Spo10761.1	Pectin lyase-like protein
GLM	20014_86	1	41230635	Spo10761.1	Pectin lyase-like protein
GLM	20248_143	1	43534058	Spo07624.1	(Cytochrome P450, putative) (1.14.13.68)
GLM	20248_143	1	43534058	Spo07597.1	Zinc finger family protein
GLM	20250_0	1	43534176	Spo07624.1	(Cytochrome P450, putative) (1.14.13.68)
GLM	20250_0	1	43534176	Spo07597.1	Zinc finger family protein
GLM	21099_124	1	49342208	Spo05862.1	Pentatricopeptide repeat-containing protein, putative
GLM	21099_147	1	49342231	Spo05862.1	Pentatricopeptide repeat-containing protein, putative
GLM	21115_131	1	49380455	Spo05860.1	RING/U-box superfamily protein
GLM	21115_133	1	49380453	Spo05860.1	RING/U-box superfamily protein
GLM	21255_99	1	50390815	Spo25332.1	Ribose-phosphate pyrophosphokinase 4 (2.7.6.1) (Phosphoribosyl pyrophosphate synthase 4)
GLM	21256_74	1	50390815	Spo25332.1	Ribose-phosphate pyrophosphokinase 4 (2.7.6.1) (Phosphoribosyl pyrophosphate synthase 4)
GLM	21292_120	1	5140768	Spo26073.1	RS2-interacting KH protein, putative
GLM	21292_132	1	5140780	Spo26073.1	RS2-interacting KH protein, putative
GLM	21292_98	1	5140746	Spo26073.1	RS2-interacting KH protein, putative
GLM	21294_108	1	5140822	Spo26073.1	RS2-interacting KH protein, putative
GLM	21472_119	1	7236734	Spo17760.1	Soluble inorganic pyrophosphatase
GLM	21473_74	1	7236734	Spo17760.1	Soluble inorganic pyrophosphatase
GLM	21500_21	1	7433915	Spo17780.1	DNA helicase (3.6.4.12)
GLM	21513_40	1	7907820	Spo00901.1	Peroxidase (1.11.1.7)
GLM	21522_144	1	7976203	Spo00903.1	chromatin remodeling 4
GLM	22329_69	2	25391528	Spo26753.1	Unknown protein
GLM	22449_54	2	28231032	Spo15805.1	Like-COV protein
GLM	22452_66	2	28293382	Spo15806.1	DUF4378 domain protein
GLM	22571_88	2	30189324	Spo15561.1	YABBY-like transcription factor PROLONGATA
GLM	22576_7	2	30257405	Spo15553.1	Nucleoporin-like protein
GLM	22578_49	2	30280193	Spo15559.1	Equilibrative nucleoside transporter family protein
GLM	22594_0	2	30388094	Spo15557.1	serine/threonine protein kinase 1
GLM	22884_92	2	35733419	Spo14828.1	IQ-domain 1
GLM	22884_98	2	35733425	Spo14828.1	IQ-domain 1
GLM	22885_109	2	35733738	Spo14828.1	IQ-domain 1
GLM	22885_111	2	35733740	Spo14828.1	IQ-domain 1
GLM	23191_35	2	40173581	Spo14444.1	ARC6
GLM	23195_145	2	40183489	Spo14464.1	Calmodulin (CaM)
GLM	23199_95	2	40231531	Spo14447.1	(CCHC-type zinc knuckle protein) (DNA-binding protein)
GLM	23213_66	2	40459411	Spo14471.1	Adaptor protein complex 3 subunit sigma
GLM	23225_86	2	40605455	Spo05017.1	Unknown protein
GLM	23233_143	2	40671312	Spo05020.1	Plant protein of unknown function (DUF639)
GLM	23424_75	2	42700972	Spo02824.1	Eukaryotic aspartyl protease family protein
GLM	23431_96	2	42735301	Spo02836.1	Protein glycosylationmyb-like TTH transcriptional regulator
GLM	23432_145	2	42747240	Spo02837.1	Golgi transport complex family protein
GLM	23448_95	2	42872793	Spo02828.1	Dead box ATP-dependent RNA helicase, putative
GLM	23601_0	2	4504336	Spo19126.1	Transforming growth factor-beta receptor-associated protein 1 isoform 1
GLM	23637_44	2	4549925	Spo19124.1	Lysine ketoglutarate reductase trans-splicing protein
GLM	24058_64	2	49652698	Spo01559.1	Arabidopsis thaliana protein of unknown function (DUF821)
GLM	24058_66	2	49652696	Spo01559.1	Arabidopsis thaliana protein of unknown function (DUF821)
GLM	24704_131	2	54129556	Spo23855.1	F-box family protein
GLM	24704_77	2	54129502	Spo23855.1	F-box family protein
GLM	24705_147	2	54129556	Spo23855.1	F-box family protein
GLM	24962_121	2	55727156	Spo28008.1	RING/U-box superfamily protein
GLM	24963_109	2	55727077	Spo28008.1	RING/U-box superfamily protein
GLM	25316_140	2	58214345	Spo01212.1	Transducin family protein/WD-40 repeat protein
GLM	25316_144	2	58214349	Spo01212.1	Transducin family protein/WD-40 repeat protein
GLM	25648_103	2	60396323	Spo19502.1	Alpha/beta-Hydrolases superfamily protein
GLM	25650_46	2	60431729	Spo19489.1	Ca2 :Cation Antiporter (CaCA) Family putative
GLM	26394_140	3	11201518	Spo08335.1	Fip1 [V]-like protein
GLM	26394_71	3	11201449	Spo08335.1	Fip1 [V]-like protein
GLM	27513_96	3	2579672	Spo04375.1	Calcium-dependent lipid-binding domain-containing protein
GLM	27514_54	3	2579672	Spo04375.1	Calcium-dependent lipid-binding domain-containing protein
GLM	27590_0	3	2689687	Spo04443.1	Disease resistance protein
GLM	27687_0	3	2808515	Spo04394.1	MADS-box transcription factor 21
GLM	27688_32	3	2808921	Spo04394.1	MADS-box transcription factor 21
GLM	27858_148	3	3148769	Spo04468.1	Kinase family protein
GLM	27964_22	3	3406045	Spo04483.1	RNA polymerase III subunit-like protein
GLM	28020_33	3	3540253	Spo04429.1	Exocyst subunit exo70 family protein G1
GLM	28077_143	3	3688025	Spo15965.1	Leucine-rich receptor-like kinase family protein
GLM	28108_149	3	3743058	Spo16012.1	P-loop containing nucleoside triphosphate hydrolases superfamily protein
GLM	28117_142	3	3745218	Spo16012.1	P-loop containing nucleoside triphosphate hydrolases superfamily protein
GLM	28177_11	3	3853344	Spo15970.1	Transducin/WD40 repeat-like superfamily protein
GLM	28185_72	3	3870900	Spo15971.1	Leucine-rich receptor-like kinase family protein, putative
GLM	28250_142	3	3943167	Spo16018.1	(Acidic chitinase) (Acidic endochitinase)
GLM	28250_75	3	3943100	Spo16018.1	(Acidic chitinase) (Acidic endochitinase)
GLM	28263_78	3	3956975	Spo16021.1	Pentatricopeptide repeat-containing protein, putative
GLM	28263_92	3	3956961	Spo16021.1	Pentatricopeptide repeat-containing protein, putative
GLM	28549_88	3	4427955	Spo11326.1	5' nucleotidase family protein
GLM	28550_27	3	4428115	Spo16044.1	Protein FAR1-RELATED SEQUENCE 5
GLM	28937_41	3	51955976	Spo21502.1	Vacuolar protein sorting-associated protein 13C, putative
GLM	28939_73	3	51962072	Spo21502.1	Vacuolar protein sorting-associated protein 13C, putative
GLM	28939_75	3	51962074	Spo21502.1	Vacuolar protein sorting-associated protein 13C, putative
GLM	28947_0	3	51994924	Spo21505.1	Tetratricopeptide repeat (TPR)-like superfamily protein
GLM	29531_45	3	6270145	Spo02600.1	Histone-lysine N-methyltransferase
GLM	29532_136	3	6270145	Spo02600.1	Histone-lysine N-methyltransferase
GLM	29555_0	3	6322399	Spo02521.1	GTP-binding protein
GLM	29557_0	3	6334215	Spo02604.1	Cytochrome P450 family 71 protein
GLM	29573_53	3	6361232	Spo28031.1	NBS-LRR disease resistance protein-like
GLM	29583_0	3	6386626	Spo02526.1	Oligopeptide transporter 6
GLM	29583_92	3	6386683	Spo02526.1	Oligopeptide transporter 6
GLM	29649_30	3	6475814	Spo02614.1	NBS-LRR disease resistance protein
GLM	29706_149	3	655179	Spo12735.1	E3 ubiquitin protein ligase RIN3 (6.3.2.-) (RPM1-interacting protein 3)
GLM	29947_8	3	699742	Spo12735.1	E3 ubiquitin protein ligase RIN3 (6.3.2.-) (RPM1-interacting protein 3)
GLM	30158_28	3	74370145	Spo25294.1	Fcf2 pre-rRNA processing protein
GLM	30163_65	3	74503916	Spo15225.1	Unknown protein
GLM	32481_143	4	115303744	Spo09123.1	Serine/threonine-protein kinase (2.7.11.1)
GLM	32519_92	4	115809492	Spo26522.1	Dentin sialophosphoprotein-related, putative isoform 1
GLM	32520_56	4	115809492	Spo26522.1	Dentin sialophosphoprotein-related, putative isoform 1
GLM	33681_148	4	18084042	Spo24677.1	Ammonium transporter
GLM	33683_0	4	18108994	Spo24677.1	Ammonium transporter
GLM	33757_0	4	19145345	Spo12100.1	Ankyrin repeat-containing protein
GLM	33757_12	4	19145482	Spo12100.1	Ankyrin repeat-containing protein
GLM	34733_43	4	47437830	Spo06713.1	Anaphase-promoting complex subunit 5
GLM	34738_120	4	47544863	Spo20475.1	DNA-directed RNA polymerase (2.7.7.6)
GLM	34883_38	4	51195861	Spo11659.1	tRNA (guanine(37)-N1)-methyltransferase (2.1.1.228) (M1G-methyltransferase) (tRNA [GM37] methyltransferase) (tRNA methyltransferase 5 homolog)
GLM	34901_12	4	51448355	Spo11659.1	tRNA (guanine(37)-N1)-methyltransferase (2.1.1.228) (M1G-methyltransferase) (tRNA [GM37] methyltransferase) (tRNA methyltransferase 5 homolog)
GLM	34913_24	4	51557723	Spo25192.1	Single-stranded nucleic acid-binding protein R3H
GLM	34989_118	4	5333134	Spo15071.1	Tubulin alpha chain, putative
GLM	34990_9	4	5337392	Spo15092.1	Ethylene-responsive transcription factor
GLM	34990_9	4	5337392	Spo15072.1	Unknown protein
GLM	35087_0	4	55154629	Spo24720.1	(BnaC09g16480D protein) (BnaC09g26880D protein) (BnaC09g29120D protein) (BnaUnng00820D protein)
GLM	35093_1	4	55155496	Spo24720.1	(BnaC09g16480D protein) (BnaC09g26880D protein) (BnaC09g29120D protein) (BnaUnng00820D protein)
GLM	35965_128	4	7461531	Spo11988.1	Saccharopine dehydrogenase
GLM	35966_107	4	7461531	Spo11988.1	Saccharopine dehydrogenase
GLM	36247_148	4	78781464	Spo17004.1	PAP-specific phosphatase
GLM	36249_0	4	78799506	Spo17004.1	PAP-specific phosphatase
GLM	36675_142	4	85449268	Spo14288.1	Unknown protein
GLM	36678_0	4	85593100	Spo13257.1	Unknown protein
GLM	39454_145	5	37592017	Spo16492.1	Early-responsive to dehydration stress family protein
GLM	39454_146	5	37592018	Spo16492.1	Early-responsive to dehydration stress family protein
GLM	39469_0	5	37826724	Spo16496.1	Protein BREAST CANCER SUSCEPTIBILITY 1-like protein
GLM	39491_1	5	39065637	Spo22622.1	Multidrug resistance protein ABC transporter family protein
GLM	39497_65	5	39158874	Spo22622.1	Multidrug resistance protein ABC transporter family protein
GLM	39497_8	5	39158817	Spo22622.1	Multidrug resistance protein ABC transporter family protein
GLM	39497_93	5	39158902	Spo22622.1	Multidrug resistance protein ABC transporter family protein
GLM	39553_111	5	40016036	Spo15859.1	Gamete expressed 2
GLM	39553_133	5	40016058	Spo15859.1	Gamete expressed 2
GLM	39553_80	5	40016005	Spo15859.1	Gamete expressed 2
GLM	39554_44	5	40016218	Spo15859.1	Gamete expressed 2
GLM	39973_67	5	47389521	Spo12601.1	Glutathione reductase
GLM	39977_7	5	47393417	Spo12601.1	Glutathione reductase
GLM	40570_125	5	64568044	Spo06630.1	Transport Sec24 family protein
GLM	40570_132	5	64568051	Spo06630.1	Transport Sec24 family protein
GLM	41044_24	5	9280921	Spo24381.1	Nitrate transporter NRT1.2B
GLM	41044_26	5	9280919	Spo24381.1	Nitrate transporter NRT1.2B
GLM	41320_124	6	14602008	Spo09215.1	Phosphatase 2C family protein
GLM	41320_140	6	14602024	Spo09215.1	Phosphatase 2C family protein
GLM	41588_88	6	18864209	Spo06041.1	Serine/arginine repetitive matrix protein 2 isoform 2
GLM	41596_81	6	18974282	Spo05526.1	Unknown protein
GLM	41833_30	6	21987025	Spo17542.1	Gb|AAF01580.1
GLM	42736_61	6	32402383	Spo26944.1	Cytochrome P450, putative
GLM	42739_0	6	32403159	Spo26944.1	Cytochrome P450, putative
GLM	43614_13	6	39692322	Spo11599.1	DCD (Development and cell death) domain protein
GLM	43614_25	6	39692334	Spo11599.1	DCD (Development and cell death) domain protein
GLM	44214_102	6	44765221	Spo23235.1	Vacuolar protein sorting-associated protein 25 (AtVPS25) (ESCRT-II complex subunit VPS25)
GLM	44214_141	6	44765260	Spo23235.1	Vacuolar protein sorting-associated protein 25 (AtVPS25) (ESCRT-II complex subunit VPS25)
GLM	44273_61	6	45310152	Spo11396.1	Receptor-like kinase
GLM	44277_51	6	45336145	Spo11367.1	Amine oxidase
GLM	44286_49	6	45342881	Spo11398.1	(Cytochrome P450, putative) (1.14.13.88)
GLM	44286_64	6	45342866	Spo11398.1	(Cytochrome P450, putative) (1.14.13.88)
GLM, P3D	20279_125	1	43647136	Spo07603.1	Pyridoxamine 5'-phosphate oxidase family protein
GLM, P3D	20279_78	1	43647089	Spo07603.1	Pyridoxamine 5'-phosphate oxidase family protein
GLM, P3D	20965_149	1	48593828	Spo05899.1	oxidoreductases, acting on NADH or NADPH
GLM, P3D	20970_7	1	48610543	Spo06001.1	Inositol-tetrakisphosphate 1-kinase (2.7.1.134)
GLM, P3D	21101_74	1	49342286	Spo05862.1	Pentatricopeptide repeat-containing protein, putative
GLM, P3D	21113_147	1	49380453	Spo05860.1	RING/U-box superfamily protein
GLM, P3D	21250_98	1	50330048	Spo05903.1	F-box family protein
GLM, P3D	21252_144	1	50330048	Spo05903.1	F-box family protein
GLM, P3D	21464_139	1	7152451	Spo17786.1	Transmembrane protein, putative
GLM, P3D	21464_77	1	7152389	Spo17786.1	Transmembrane protein, putative
GLM, P3D	21465_15	1	7152451	Spo17786.1	Transmembrane protein, putative
GLM, P3D	21465_77	1	7152389	Spo17786.1	Transmembrane protein, putative
GLM, P3D	21854_52	2	14931082	Spo13279.1	30S ribosomal protein S7, chloroplastic
GLM, P3D	22327_141	2	25043877	Spo26758.1	Exostosin family protein
GLM, P3D	22327_145	2	25043873	Spo26758.1	Exostosin family protein
GLM, P3D	23442_135	2	42838538	Spo02828.1	Dead box ATP-dependent RNA helicase, putative
GLM, P3D	23446_72	2	42872697	Spo02828.1	Dead box ATP-dependent RNA helicase, putative
GLM, P3D	24704_113	2	54129538	Spo23855.1	F-box family protein
GLM, P3D	27548_30	3	2604203	Spo04438.1	Myb transcription factor
GLM, P3D	27616_18	3	2712980	Spo04385.1	CC-NBS-LRR disease resistance protein
GLM, P3D	27657_47	3	2759377	Spo04391.1	Beta-carotene hydroxylase
GLM, P3D	27876_41	3	3192000	Spo04416.1	ATP binding protein, putative
GLM, P3D	27964_0	3	3406023	Spo04483.1	RNA polymerase III subunit-like protein
GLM, P3D	28308_146	3	40243417	Spo11326.1	5' nucleotidase family protein
GLM, P3D	28906_0	3	51645416	Spo20642.1	Unknown protein
GLM, P3D	31356_46	3	97879214	Spo18669.1	Casparian strip membrane protein 2 (TpCASP2)
GLM, P3D	31357_99	3	97879214	Spo18669.1	Casparian strip membrane protein 2 (TpCASP2)
GLM, P3D	32486_135	4	115313459	Spo28079.1	Serine/threonine-protein kinase (2.7.11.1)
GLM, P3D	32487_78	4	115313459	Spo28079.1	Serine/threonine-protein kinase (2.7.11.1)
GLM, P3D	34907_53	4	51498162	Spo00967.1	Endoribonuclease L-PSP family protein
GLM, P3D	34921_27	4	51576458	Spo25192.1	Single-stranded nucleic acid-binding protein R3H
GLM, P3D	35053_25	4	5432524	Spo15083.1	Acyl-activating enzyme 14
GLM, P3D	35127_141	4	5581079	Spo00676.1	(BnaAnng17230D protein) (BnaAnng37090D protein)
GLM, P3D	35926_33	4	74211414	Spo15279.1	BnaC05g24240D protein
GLM, P3D	35926_79	4	74211460	Spo15279.1	BnaC05g24240D protein
GLM, P3D	40217_111	5	5266118	Spo00293.1	Unknown protein
GLM, P3D	40217_119	5	5266126	Spo00293.1	Unknown protein
GLM, P3D	40599_0	5	65931815	Spo05408.1	Ubiquitin family protein
GLM, P3D	40651_37	5	67866717	Spo18549.1	Translocation protein SEC63-like protein
GLM, P3D	41833_33	6	21987022	Spo17542.1	Gb|AAF01580.1
GLM, P3D	42716_59	6	32370727	Spo26891.1	Superoxide dismutase [Cu-Zn] (1.15.1.1)
GLM, P3D	42718_109	6	32370727	Spo26891.1	Superoxide dismutase [Cu-Zn] (1.15.1.1)
GLM, P3D	44281_23	6	45342253	Spo11398.1	(Cytochrome P450, putative) (1.14.13.88)
GLM, P3D, perMarker	18259_138	1	23320278	Spo25359.1	Unknown protein
GLM, P3D, perMarker	18261_97	1	23320260	Spo25359.1	Unknown protein
GLM, P3D, perMarker	19549_15	1	37741966	Spo25607.1	Receptor-like kinase
GLM, P3D, perMarker	21485_0	1	7307696	Spo17757.1	Sec23/Sec24 protein transport family protein
GLM, P3D, perMarker	21848_130	2	14625705	Spo13276.1	SAUR-like auxin-responsive family protein
GLM, P3D, perMarker	22333_22	2	26271297	Spo28197.1	Anti-microbial protein 2
GLM, P3D, perMarker	22556_81	2	30009497	Spo01408.1	Glucan endo-1,3-beta-glucosidase 11 (3.2.1.39) ((1->3)-beta-glucan endohydrolase 11) ((1->3)-beta-glucanase 11) (Beta-1,3-endoglucanase 11) (Beta-1,3-glucanase 11) (Precursor)
GLM, P3D, perMarker	22556_82	2	30009498	Spo01408.1	Glucan endo-1,3-beta-glucosidase 11 (3.2.1.39) ((1->3)-beta-glucan endohydrolase 11) ((1->3)-beta-glucanase 11) (Beta-1,3-endoglucanase 11) (Beta-1,3-glucanase 11) (Precursor)
GLM, P3D, perMarker	28920_49	3	51747286	Spo20633.1	Unknown protein
GLM, P3D, perMarker	34423_135	4	38572767	Spo24573.1	Peptide-N4-(N-acetyl-beta-glucosaminyl)asparagine amidase A protein
GLM, P3D, perMarker	34444_0	4	38968143	Spo24572.1	Salt overly sensitive 1
GLM, P3D, perMarker	34921_15	4	51576446	Spo25192.1	Single-stranded nucleic acid-binding protein R3H
GLM, P3D, perMarker	35048_13	4	54315023	Spo03750.1	Ulp1 protease family, carboxy-terminal domain protein
GLM, P3D, perMarker	35059_0	4	54428146	Spo19617.1	F23A5.27 isoform 5
GLM, P3D, perMarker	35574_65	4	65313898	Spo09910.1	Unknown protein
GLM, P3D, perMarker	35889_99	4	73207403	Spo15272.1	Aldehyde dehydrogenase family 2 member B4
GLM, P3D, perMarker	35901_47	4	73657465	Spo15274.1	Tir-nbs-lrr resistance protein, putative isoform 3
GLM, P3D, perMarker	35902_71	4	73657613	Spo15274.1	Tir-nbs-lrr resistance protein, putative isoform 3
GLM, P3D, perMarker	35911_0	4	73804913	Spo15276.1	Protease Do-like 9
GLM, P3D, perMarker	37554_0	5	1060000	Spo17628.1	Beta-xylosidase 2
GLM, P3D, perMarker	37554_100	5	1060049	Spo17628.1	Beta-xylosidase 2
GLM, P3D, perMarker	37655_144	5	1145178	Spo17718.1	BRCT domain-containing protein
GLM, P3D, perMarker	37656_16	5	1145021	Spo17718.1	BRCT domain-containing protein
GLM, P3D, perMarker	43146_145	6	35503587	Spo09335.1	2-C-methyl-D-erythritol 2,4-cyclodiphosphate synthase (4.6.1.12)
GLM, P3D, perMarker	43147_57	6	35503587	Spo09335.1	2-C-methyl-D-erythritol 2,4-cyclodiphosphate synthase (4.6.1.12)
GLM, P3D, perMarker	44114_148	6	43778047	Spo23394.1	M20 peptidase acetylornithine deacetylase
GLM, P3D, perMarker	44114_149	6	43778046	Spo23394.1	M20 peptidase acetylornithine deacetylase
GLM, perMarker	19026_0	1	32220045	Spo18440.1	Lysine-specific histone demethylase 1 homolog 1 (1.-.-.-) (Flavin-containing amine oxidase domain-containing protein 1) (Protein LSD1-LIKE 1)
GLM, perMarker	19553_50	1	37742824	Spo25607.1	Receptor-like kinase
GLM, perMarker	19968_75	1	40913408	Spo10738.1	Equilibrative nucleoside transporter 6
GLM, perMarker	19969_15	1	40913321	Spo10738.1	Equilibrative nucleoside transporter 6
GLM, perMarker	19970_45	1	40913490	Spo10738.1	Equilibrative nucleoside transporter 6
GLM, perMarker	19970_58	1	40913477	Spo10738.1	Equilibrative nucleoside transporter 6
GLM, perMarker	23185_98	2	40083391	Spo14440.1	Lysine-specific histone demethylase 1 homolog 3 (1.-.-.-) (Flavin-containing amine oxidase domain-containing protein 3) (Protein LSD1-like 3)
GLM, perMarker	23187_99	2	40083391	Spo14440.1	Lysine-specific histone demethylase 1 homolog 3 (1.-.-.-) (Flavin-containing amine oxidase domain-containing protein 3) (Protein LSD1-like 3)
GLM, perMarker	23196_117	2	40183547	Spo14464.1	Calmodulin (CaM)
GLM, perMarker	23196_60	2	40183604	Spo14464.1	Calmodulin (CaM)
GLM, perMarker	23430_93	2	42735301	Spo02836.1	Protein glycosylationmyb-like TTH transcriptional regulator
GLM, perMarker	23453_18	2	44088756	Spo20595.1	CHY zinc finger family protein, expressed
GLM, perMarker	27890_4	3	3255946	Spo04476.1	Chloroplast thylakoid membrane, putative isoform 1
GLM, perMarker	27964_27	3	3406050	Spo04483.1	RNA polymerase III subunit-like protein
GLM, perMarker	28266_112	3	3962960	Spo16023.1	LIM domain-containing protein A, putative isoform 1
GLM, perMarker	28266_79	3	3962927	Spo16023.1	LIM domain-containing protein A, putative isoform 1
GLM, perMarker	28280_119	3	4003122	Spo16025.1	Multidrug resistance protein ABC transporter family
GLM, perMarker	28280_144	3	4003097	Spo16025.1	Multidrug resistance protein ABC transporter family
GLM, perMarker	28308_0	3	40243271	Spo11326.1	5' nucleotidase family protein
GLM, perMarker	31361_95	3	97879861	Spo18669.1	Casparian strip membrane protein 2 (TpCASP2)
GLM, perMarker	31364_144	3	97914322	Spo18659.1	Pentatricopeptide repeat-containing protein
GLM, perMarker	32481_142	4	115303743	Spo09123.1	Serine/threonine-protein kinase (2.7.11.1)
GLM, perMarker	33279_54	4	122232961	Spo18177.1	Unknown protein
GLM, perMarker	33294_0	4	122384809	Spo18189.1	receptor kinase 2
GLM, perMarker	34683_81	4	46896647	Spo00594.1	Unknown protein
GLM, perMarker	34683_82	4	46896646	Spo00594.1	Unknown protein
GLM, perMarker	34999_144	4	53489507	Spo22693.1	Guanine nucleotide-exchange, putative
GLM, perMarker	35000_107	4	53489476	Spo22693.1	Guanine nucleotide-exchange, putative
GLM, perMarker	35000_76	4	53489507	Spo22693.1	Guanine nucleotide-exchange, putative
GLM, perMarker	35023_20	4	53780508	Spo23999.1	Oxidoreductases, putative isoform 2
GLM, perMarker	35573_123	4	65313687	Spo09910.1	Unknown protein
GLM, perMarker	35912_34	4	73805544	Spo15276.1	Protease Do-like 9
GLM, perMarker	35913_112	4	73805544	Spo15276.1	Protease Do-like 9
GLM, perMarker	39285_20	5	3359022	Spo02353.1	Serine/arginine-rich splicing factor 4
GLM, perMarker	39553_130	5	40016055	Spo15859.1	Gamete expressed 2
GLM, perMarker	40217_108	5	5266115	Spo00293.1	Unknown protein
GLM, perMarker	40217_110	5	5266117	Spo00293.1	Unknown protein
GLM, perMarker	41685_0	6	20506152	Spo03863.1	Pentatricopeptide repeat superfamily protein
GLM, perMarker	41691_36	6	20549938	Spo03865.1	Photosystem II CP47 chlorophyll apoprotein
GLM, perMarker	43146_121	6	35503563	Spo09335.1	2-C-methyl-D-erythritol 2,4-cyclodiphosphate synthase (4.6.1.12)
GLM, perMarker	43147_81	6	35503563	Spo09335.1	2-C-methyl-D-erythritol 2,4-cyclodiphosphate synthase (4.6.1.12)
GLM, perMarker	44286_48	6	45342882	Spo11398.1	(Cytochrome P450, putative) (1.14.13.88)
GLM, perMarker	52187_41	5	3612553	Spo02244.1	Protease inhibitor/seed storage/lipid transfer family protein
P3D	17631_35	1	10773565	Spo27163.1	50S ribosomal protein L1
P3D	17830_19	1	13647788	Spo11862.1	IMP dehydrogenase/GMP reductase, putative
P3D	17835_68	1	13661581	Spo11863.1	Pollen Ole e 1 allergen and extensin family protein
P3D	18420_84	1	25954646	Spo11159.1	Anaphase-promoting complex subunit 1
P3D	18421_149	1	25954646	Spo11159.1	Anaphase-promoting complex subunit 1
P3D	18773_51	1	30188430	Spo24939.1	Nucleolar complex protein 2 isoform 1
P3D	18779_148	1	30323142	Spo28215.1	(Kinase, putative) (2.7.11.25)
P3D	18787_147	1	30343301	Spo03003.1	E3 SUMO-protein ligase SIZ1
P3D	18813_145	1	30546188	Spo02982.1	Albugo candida WGS project CAIX00000000 data, strain Ac Nc2, contig AcNc2_CONTIG_5_length_245754
P3D	18813_17	1	30546060	Spo02982.1	Albugo candida WGS project CAIX00000000 data, strain Ac Nc2, contig AcNc2_CONTIG_5_length_245754
P3D	18814_24	1	30546394	Spo02982.1	Albugo candida WGS project CAIX00000000 data, strain Ac Nc2, contig AcNc2_CONTIG_5_length_245754
P3D	19221_145	1	33980168	Spo19424.1	Uro-adherence factor A, putative
P3D	19230_4	1	34020770	Spo19454.1	OSBP(Oxysterol-binding protein)-related protein 1C
P3D	19263_96	1	34763766	Spo06085.1	Probable magnesium transporter NIPA9
P3D	19263_99	1	34763769	Spo06085.1	Probable magnesium transporter NIPA9
P3D	19832_57	1	39863285	Spo10599.1	40S ribosomal protein S13, putative
P3D	19837_17	1	39899336	Spo11095.1	U-box domain-containing protein 43 (6.3.2.-) (Plant U-box protein 43)
P3D	20338_66	1	44174962	Spo09921.1	Quinone oxidoreductase
P3D	21169_65	1	49642137	Spo05937.1	OSBP(Oxysterol-binding protein)-related protein 1C
P3D	21170_0	1	49645084	Spo05937.1	OSBP(Oxysterol-binding protein)-related protein 1C
P3D	21837_17	2	14133093	Spo01010.1	Transmembrane protein, putative
P3D	21837_20	2	14133090	Spo01010.1	Transmembrane protein, putative
P3D	21892_32	2	16614443	Spo00244.1	Phospholipase A2 family protein
P3D	22554_113	2	29993544	Spo01407.1	Early nodulin-16 (N-16) (Precursor)
P3D	22702_0	2	31412307	Spo08590.1	Ubiquitin family protein
P3D	23824_53	2	47802396	Spo18859.1	Glutathione S-transferase Z1
P3D	23840_113	2	47917645	Spo18863.1	Microtubule-associated protein-like
P3D	25069_41	2	56471027	Spo21670.1	Amino acid transporter, putative
P3D	25069_62	2	56471048	Spo21670.1	Amino acid transporter, putative
P3D	25430_32	2	58860729	Spo01178.1	(Receptor protein kinase, putative) (1.3.1.74) (2.7.11.25)
P3D	25431_111	2	58860940	Spo01178.1	(Receptor protein kinase, putative) (1.3.1.74) (2.7.11.25)
P3D	25431_117	2	58860934	Spo01178.1	(Receptor protein kinase, putative) (1.3.1.74) (2.7.11.25)
P3D	25431_148	2	58860903	Spo01178.1	(Receptor protein kinase, putative) (1.3.1.74) (2.7.11.25)
P3D	26255_18	3	108266751	Spo11105.1	Unknown protein
P3D	26385_71	3	111974439	Spo20855.1	phosphate deficiency response 2
P3D	26565_46	3	12403753	Spo14364.1	Small nuclear ribonucleoprotein F (snRNP-F) (Sm protein F)
P3D	26566_147	3	12403753	Spo14364.1	Small nuclear ribonucleoprotein F (snRNP-F) (Sm protein F)
P3D	26876_1	3	16064491	Spo10239.1	Sugar transporter family protein
P3D	26884_0	3	16105912	Spo10220.1	MATE efflux family protein
P3D	28237_70	3	39199668	Spo20779.1	S-adenosyl-L-methionine-dependent methyltransferases superfamily protein
P3D	29430_102	3	60678645	Spo00044.1	DEAD/DEAH box RNA helicase family protein
P3D	29481_132	3	61755981	Spo18603.1	Ras-related small gtp-binding family protein
P3D	29526_47	3	62474252	Spo05143.1	S-acyltransferase (2.3.1.225) (Palmitoyltransferase)
P3D	29529_92	3	62540090	Spo05146.1	Hydroxyproline-rich glycoprotein family protein
P3D	30083_39	3	72559560	Spo01282.1	IQ-domain 6
P3D	30083_6	3	72559593	Spo01282.1	IQ-domain 6
P3D	30151_12	3	743510	Spo12740.1	Invertase
P3D	30156_137	3	743510	Spo12740.1	Invertase
P3D	30205_109	3	7568163	Spo22384.1	Ankyrin repeat family protein
P3D	30205_57	3	7568111	Spo22384.1	Ankyrin repeat family protein
P3D	30206_67	3	7568422	Spo22384.1	Ankyrin repeat family protein
P3D	30671_114	3	8620811	Spo10329.1	Tudor/PWWP/MBT superfamily protein
P3D	30799_148	3	88465472	Spo22910.1	Kinase family protein
P3D	30800_38	3	88465472	Spo22910.1	Kinase family protein
P3D	31487_100	4	100381644	Spo16149.1	RNA binding protein-like protein
P3D	31489_83	4	100381644	Spo16149.1	RNA binding protein-like protein
P3D	31747_46	4	10380625	Spo14207.1	Dynamin related protein 4C
P3D	31749_105	4	10380625	Spo14207.1	Dynamin related protein 4C
P3D	32854_93	4	118696771	Spo19914.1	Eukaryotic peptide chain release factor subunit 1-3
P3D	33007_60	4	119528399	Spo19816.1	Pre-mRNA-processing 40A-like protein
P3D	33559_113	4	16421490	Spo13323.1	Serine/threonine-protein kinase Haspin, putative
P3D	34035_132	4	26810902	Spo08574.1	Lipoxygenase (1.13.11.-)
P3D	34036_132	4	26818569	Spo08575.1	Lipoxygenase (1.13.11.-)
P3D	34039_42	4	26819040	Spo08575.1	Lipoxygenase (1.13.11.-)
P3D	34039_87	4	26818995	Spo08575.1	Lipoxygenase (1.13.11.-)
P3D	34117_137	4	28325117	Spo23961.1	Unknown protein
P3D	34118_143	4	28325294	Spo23961.1	Unknown protein
P3D	34242_136	4	31387745	Spo20667.1	Carbohydrate-binding X8 domain protein
P3D	34271_61	4	32550978	Spo25836.1	Pentatricopeptide repeat-containing protein, putative
P3D	35060_72	4	54436791	Spo19617.1	F23A5.27 isoform 5
P3D	35061_75	4	54436791	Spo19617.1	F23A5.27 isoform 5
P3D	35072_118	4	54716214	Spo21108.1	Ran-binding family protein
P3D	35073_91	4	54716214	Spo21108.1	Ran-binding family protein
P3D	35144_0	4	5610249	Spo00664.1	RNA-binding KH domain protein
P3D	35192_136	4	5687454	Spo00688.1	Receptor-like kinase
P3D	37772_125	5	12402600	Spo05255.1	Leo1-like family protein
P3D	37773_10	5	12402647	Spo05255.1	Leo1-like family protein
P3D	38605_0	5	22806525	Spo10884.1	U-box domain-containing protein 25 (6.3.2.-) (Plant U-box protein 25)
P3D	38677_87	5	2430492	Spo02295.1	Probable WRKY transcription factor 21 (WRKY DNA-binding protein 21)
P3D	38765_60	5	253906	Spo17658.1	Transmembrane protein, putative
P3D	38846_0	5	2660648	Spo02382.1	Galacturonosyltransferase 6, putative
P3D	39017_113	5	2866480	Spo02281.1	(Histone acetyltransferase gcn5, putative) (2.3.1.48)
P3D	39133_63	5	303261	Spo17581.1	Cap-binding protein 20
P3D	39624_108	5	41089616	Spo14565.1	Late embryogenesis abundant protein-like
P3D	39626_18	5	41090038	Spo14565.1	Late embryogenesis abundant protein-like
P3D	39928_138	5	45792763	Spo21150.1	Acetyltransferase component of pyruvate dehydrogenase complex (2.3.1.12)
P3D	39928_29	5	45792872	Spo21150.1	Acetyltransferase component of pyruvate dehydrogenase complex (2.3.1.12)
P3D	40321_114	5	54817921	Spo21272.1	RNA-binding protein 45
P3D	40625_79	5	674700	Spo17599.1	pumilio 23
P3D	40735_0	5	694638	Spo17602.1	Ribonucleases P/MRP protein subunit POP1
P3D	41177_60	6	11745075	Spo16849.1	NAD(P)-binding Rossmann-fold superfamily protein
P3D	41186_0	6	12079129	Spo04996.1	(Oligopeptidase A, putative) (3.4.24.70)
P3D	41452_59	6	17027317	Spo12191.1	40S ribosomal protein S4
P3D	41504_103	6	17811377	Spo06606.1	Probable zinc metalloprotease EGY2, chloroplastic (3.4.24.-) (Protein ETHYLENE-DEPENDENT GRAVITROPISM-DEFICIENT AND YELLOW-GREEN 2) (Precursor)
P3D	41661_12	6	19763961	Spo15265.1	NADP-dependent D-sorbitol-6-phosphate dehydrogenase
P3D	42094_0	6	25976357	Spo23503.1	Multidrug resistance protein ABC transporter family protein
P3D	42099_16	6	25978488	Spo23503.1	Multidrug resistance protein ABC transporter family protein
P3D	42181_69	6	2643950	Spo08906.1	Pyruvate decarboxylase family protein
P3D	42252_95	6	2698203	Spo08906.1	Pyruvate decarboxylase family protein
P3D	42409_119	6	28347889	Spo07721.1	Double-stranded RNA-binding protein 1 (dsRNA-binding protein 1)
P3D	42415_26	6	28362409	Spo07722.1	Q2QLY5 5-methyltetrahydropteroyltriglutamate--homocysteine methyltransferase 1 (2.1.1.14) (Cobalamin-independent methionine synthase 1)
P3D	42715_147	6	32370490	Spo26891.1	Superoxide dismutase [Cu-Zn] (1.15.1.1)
P3D	42737_145	6	32402180	Spo26944.1	Cytochrome P450, putative
P3D	42767_70	6	32519350	Spo26906.1	Bile acid:sodium symporter family protein
P3D	42952_0	6	34212703	Spo18799.1	(Gamma-glutamylcysteine synthetase) (6.3.2.2)
P3D	42959_132	6	34218828	Spo18799.1	(Gamma-glutamylcysteine synthetase) (6.3.2.2)
P3D	43139_149	6	35410747	Spo09330.1	Transducin/WD-like repeat-protein
P3D	43229_0	6	36336517	Spo14726.1	(Cytochrome P450, putative) (1.14.14.1)
P3D	43483_45	6	38633662	Spo00709.1	Heat shock transcription factor
P3D	43489_42	6	38651061	Spo00707.1	myb domain protein 3r-4
P3D	43496_89	6	38741448	Spo00700.1	Mitochondrial substrate carrier family protein
P3D	43500_132	6	38755116	Spo00700.1	Mitochondrial substrate carrier family protein
P3D	43721_16	6	40661995	Spo26015.1	Endoglucanase (3.2.1.4)
P3D	43722_133	6	40687330	Spo25927.1	IQ-domain 17, putative
P3D	43724_99	6	40687330	Spo25927.1	IQ-domain 17, putative
P3D	44122_1	6	43822462	Spo23392.1	Mitochondrial carrier protein
P3D	44132_19	6	43909231	Spo23388.1	Probable ADP-ribosylation factor GTPase-activating protein AGD8 (ARF GAP AGD8) (Protein ARF-GAP DOMAIN 8) (AtAGD8)
P3D	44154_56	6	44253924	Spo23374.1	E3 ubiquitin-protein ligase RNF14
P3D	44154_69	6	44253937	Spo23374.1	E3 ubiquitin-protein ligase RNF14
P3D	44175_144	6	44490636	Spo23366.1	Homeobox-leucine zipper protein ATHB-8 (HD-ZIP protein ATHB-8) (Homeodomain transcription factor ATHB-8)
P3D	44179_24	6	44496133	Spo23246.1	Small ubiquitin-related modifier (SUMO)
P3D	44474_125	6	7040639	Spo04005.1	U-box domain-containing protein 8
P3D	44474_59	6	7040573	Spo04005.1	U-box domain-containing protein 8
P3D	52966_144	6	45522356	Spo11415.1	Stress-inducible protein, putative
P3D, perMarker	22850_134	2	35442434	Spo25147.1	Unknown protein
P3D, perMarker	22852_76	2	35442434	Spo25147.1	Unknown protein
P3D, perMarker	22857_54	2	35444258	Spo25147.1	Unknown protein
P3D, perMarker	24710_141	2	54179913	Spo23859.1	Mitochondrial import inner membrane translocase subunit Tim17/Tim22/Tim23 family protein
P3D, perMarker	35965_139	4	7461542	Spo11988.1	Saccharopine dehydrogenase
P3D, perMarker	36035_144	4	7529193	Spo11912.1	Regulator of chromosome condensation (RCC1) family with FYVE zinc finger domain
P3D, perMarker	42188_0	6	26519439	Spo26833.1	RNA helicase family protein
P3D, perMarker	43139_147	6	35410749	Spo09330.1	Transducin/WD-like repeat-protein
P3D, perMarker	44004_89	6	43055851	Spo09708.1	Haloacid dehalogenase-like hydrolase
P3D, perMarker	44006_90	6	43055851	Spo09708.1	Haloacid dehalogenase-like hydrolase
perMarker	18253_80	1	23243114	Spo05903.1	F-box family protein
perMarker	19686_116	1	38745477	Spo25730.1	Pentatricopeptide repeat-containing protein
perMarker	19686_116	1	38745477	Spo25771.1	SNF1-related protein kinase regulatory subunit gamma-1-like protein
perMarker	19895_47	1	40433857	Spo10712.1	Nucleobase-ascorbate transporter 7
perMarker	20428_123	1	44730648	Spo09957.1	Hydroxyproline-rich glycoprotein family protein, putative
perMarker	20429_38	1	44730648	Spo09957.1	Hydroxyproline-rich glycoprotein family protein, putative
perMarker	21406_95	1	64715	Spo02922.1	Peroxisomal membrane 22 kDa (Mpv17/PMP22) family protein
perMarker	22066_109	2	19582976	Spo04750.1	(Nuclear transcription factor Y subunit B) (Nuclear transcription factor Y subunit B2)
perMarker	22068_147	2	19582866	Spo04750.1	(Nuclear transcription factor Y subunit B) (Nuclear transcription factor Y subunit B2)
perMarker	23027_134	2	3805442	Spo12249.1	RING/U-box superfamily protein, putative
perMarker	23134_58	2	39622079	Spo01934.1	UDP-Glycosyltransferase superfamily protein
perMarker	23155_93	2	40008560	Spo14439.1	Histone H3
perMarker	23937_86	2	48648516	Spo00422.1	ENTH/VHS/GAT family protein
perMarker	23951_12	2	4882570	Spo10207.1	(Germin-like protein) (Precursor)
perMarker	23952_42	2	4882770	Spo10207.1	(Germin-like protein) (Precursor)
perMarker	23963_76	2	48855023	Spo00418.1	Phospholipase D (3.1.4.4)
perMarker	24275_0	2	50997283	Spo01622.1	Ubiquitin conjugating-like enzyme family protein
perMarker	24284_6	2	51045598	Spo01720.1	Tubulin gamma chain
perMarker	24289_62	2	51133139	Spo01629.1	Probable indole-3-acetic acid-amido synthetase GH3.5 (6.3.2.-) (Auxin-responsive GH3-like protein 5) (OsGH3-5)
perMarker	24294_15	2	51212634	Spo24373.1	DEAD-box ATP-dependent RNA helicase-like protein
perMarker	24484_0	2	52272488	Spo23703.1	BEACH domain LvsC-like protein, putative
perMarker	24487_0	2	52280683	Spo23703.1	BEACH domain LvsC-like protein, putative
perMarker	24511_8	2	52364078	Spo23665.1	(DNA binding protein) (MYB transcription factor)
perMarker	24765_89	2	54639882	Spo17895.1	Beta-D-xylosidase
perMarker	25127_28	2	56656947	Spo21681.1	(Ferredoxin/thioredoxin reductase subunit A (Variable subunit) 1) (Similarity to ferredoxin-thioredoxin reductase variable chain)
perMarker	25162_8	2	56878757	Spo21764.1	(Protein arginine n-methyltransferase, putative) (2.1.1.125)
perMarker	25431_75	2	58860976	Spo01178.1	(Receptor protein kinase, putative) (1.3.1.74) (2.7.11.25)
perMarker	25436_16	2	58889189	Spo01124.1	Adenylate kinase
perMarker	25436_24	2	58889197	Spo01124.1	Adenylate kinase
perMarker	25437_141	2	58889197	Spo01124.1	Adenylate kinase
perMarker	25437_149	2	58889189	Spo01124.1	Adenylate kinase
perMarker	26391_148	3	11201274	Spo08335.1	Fip1 [V]-like protein
perMarker	26394_5	3	11201383	Spo08335.1	Fip1 [V]-like protein
perMarker	26597_53	3	12731426	Spo22859.1	SacI domain-containing protein / WW domain-containing protein isoform 1
perMarker	26599_101	3	12731426	Spo22859.1	SacI domain-containing protein / WW domain-containing protein isoform 1
perMarker	26903_132	3	16213630	Spo24334.1	Sulfotransferase (2.8.2.-)
perMarker	26906_9	3	16220233	Spo24334.1	Sulfotransferase (2.8.2.-)
perMarker	31213_146	3	95602919	Spo12622.1	Unknown protein
perMarker	31213_80	3	95602853	Spo12622.1	Unknown protein
perMarker	31253_134	3	96280174	Spo09827.1	SAGA-associated factor 11
perMarker	31253_135	3	96280175	Spo09827.1	SAGA-associated factor 11
perMarker	31541_147	4	100891594	Spo16204.1	Ubiquitin system component Cue protein, putative
perMarker	33871_81	4	21136142	Spo02469.1	Topless-related protein 3
perMarker	33962_87	4	25149405	Spo04659.1	Unknown protein
perMarker	33968_36	4	25447636	Spo17936.1	DNAJ
perMarker	34242_83	4	31387798	Spo20667.1	Carbohydrate-binding X8 domain protein
perMarker	34332_85	4	34713850	Spo26360.1	basic leucine-zipper 42
perMarker	34498_36	4	40261080	Spo02443.1	(Kinase, putative) (2.7.11.25)
perMarker	34498_37	4	40261081	Spo02443.1	(Kinase, putative) (2.7.11.25)
perMarker	34762_104	4	47845972	Spo20479.1	(Phosphatidylserine decarboxylase, putative) (4.1.1.65)
perMarker	36212_42	4	78322265	Spo22539.1	Expressed protein
perMarker	36553_140	4	84239999	Spo27188.1	Glycolipid transfer protein (GLTP) family protein
perMarker	36554_95	4	84239999	Spo27188.1	Glycolipid transfer protein (GLTP) family protein
perMarker	37433_86	4	98770437	Spo26724.1	Kinesin-like protein
perMarker	37435_133	4	98770437	Spo26724.1	Kinesin-like protein
perMarker	38885_75	5	2676049	Spo02379.1	(Glutathione reductase, putative) (1.8.1.7)
perMarker	38886_118	5	2676049	Spo02379.1	(Glutathione reductase, putative) (1.8.1.7)
perMarker	39759_146	5	42767871	Spo30008.1	ARF guanine-nucleotide exchange factor GNOM protein
perMarker	40173_114	5	5143287	Spo00286.1	HAUS augmin-like complex subunit-like protein
perMarker	42189_110	6	26519627	Spo26833.1	RNA helicase family protein
perMarker	42416_5	6	28362655	Spo07722.1	Q2QLY5 5-methyltetrahydropteroyltriglutamate--homocysteine methyltransferase 1 (2.1.1.14) (Cobalamin-independent methionine synthase 1)
perMarker	42423_18	6	28430761	Spo07695.1	Plant protein of unknown function (DUF639)
perMarker	42767_64	6	32519356	Spo26906.1	Bile acid:sodium symporter family protein
perMarker	42769_96	6	32540672	Spo26907.1	Uncharacterised protein family Ycf49
perMarker	43458_141	6	38350300	Spo00724.1	GRAS family protein
perMarker	43458_38	6	38350197	Spo00724.1	GRAS family protein
perMarker	43636_80	6	39917492	Spo11593.1	Histone H4
perMarker	43739_4	6	40798438	Spo26007.1	Ubiquitin carboxyl-terminal hydrolase (3.4.19.12)
perMarker	43829_58	6	41499476	Spo25880.1	(2-oxoglutarate (2OG) and Fe(II)-dependent oxygenase superfamily protein) (Hyoscyamine 6-dioxygenase hydroxylase, putative)
perMarker	43831_125	6	41505741	Spo25879.1	myb domain protein 65
perMarker	44061_0	6	43411046	Spo23415.1	ABC transporter family protein
perMarker	44066_80	6	43426953	Spo23320.1	PWWP domain-containing family protein
perMarker	44093_13	6	43539878	Spo23408.1	Disease resistance protein
perMarker	44095_138	6	43540150	Spo23408.1	Disease resistance protein
perMarker	44185_68	6	44519636	Spo23365.1	Transcription factor jumonji family protein
perMarker	44190_115	6	44602354	Spo23244.1	Glycerol-3-phosphate acyltransferase
perMarker	44257_91	6	45185282	Spo11390.1	SH3 domain-containing protein 1
perMarker	44258_61	6	45185282	Spo11390.1	SH3 domain-containing protein 1
perMarker	50006_58	3	1999745	Spo12868.1	Thioredoxin-related family protein
