# Supplementary material for: Phenotypic Diversity and Association Mapping of Ascorbic Acid Content in Spinach
Source: Front Genet. 2022 Jan 3;12:752313. doi: 10.3389/fgene.2021.752313 (PMC8762172; doi:10.3389/fgene.2021.752313)
Supplement: Supplementary file 3 [file Table1.XLSX]

## Sheet: Sheet1
Supplemental table 1. Ascorbic acid content in Spinach GWAS germplasm panel
USDA Accession ID	Line ID	AsA content	AsA Avg
CPPSIH_3_01	WR-1	0.145688	0.141414
CPPSIH_3_01	WR-1	0.128706
CPPSIH_3_01	WR-1	0.14985
CPPSIH_3_02	WR-2	0.115906	0.110645
CPPSIH_3_02	WR-2	0.132779
CPPSIH_3_02	WR-2	0.0832501
CPPSIH_3_03	WR-3	0.208598	0.125845
CPPSIH_3_03	WR-3	0.0874126
CPPSIH_3_03	WR-3	0.0815247
CPPSIH_3_04	WR-4	0.11279	0.158132
CPPSIH_3_04	WR-4	0.213449
CPPSIH_3_04	WR-4	0.148157
CPPSIH_3_05	WR-5	0.304534	0.206725
CPPSIH_3_05	WR-5	0.164929
CPPSIH_3_05	WR-5	0.150711
CPPSIH_3_06	WR-6	0.403443	0.226021
CPPSIH_3_06	WR-6	0.118526
CPPSIH_3_06	WR-6	0.156094
CPPSIH_3_07	WR-7	0.14985	0.114306
CPPSIH_3_07	WR-7	0.0738698
CPPSIH_3_07	WR-7	0.119199
CPPSIH_3_08	WR-8	0.2268	0.152407
CPPSIH_3_08	WR-8	0.134481
CPPSIH_3_08	WR-8	0.0959406
CPPSIH_3_09	WR-9	0.0351997	0.142852
CPPSIH_3_09	WR-9	0.327797
CPPSIH_3_09	WR-9	0.0655594
NSL6082	WR-10	0.0690099	0.135054
NSL6082	WR-10	0.0893992
NSL6082	WR-10	0.252759
NSL6082	WR-10	0.1087
NSL6082	WR-10	0.1554
NSL6083	WR-11	0.632346	0.258193
NSL6083	WR-11	0.0713572
NSL6083	WR-11	0.0708751
NSL6085	WR-12	0.0765658	0.12127
NSL6085	WR-12	0.165973
NSL6087	WR-13	0.204341	0.127073
NSL6087	WR-13	0.0904268
NSL6087	WR-13	0.086452
NSL6088	WR-14	0.0869296	0.0965508
NSL6088	WR-14	0.0278976
NSL6088	WR-14	0.174825
NSL6089	WR-15	0.15517	0.108078
NSL6089	WR-15	0.0609855
NSL6090	WR-16	0.491696	0.442764
NSL6090	WR-16	0.295017
NSL6090	WR-16	0.541578
NSL6092	WR-17	0.110416	0.215697
NSL6092	WR-17	0.258544
NSL6092	WR-17	0.278131
NSL6093	WR-18	0.0303165	0.042178
NSL6093	WR-18	0.0334061
NSL6093	WR-18	0.0628114
NSL6094	WR-19	0.0655594	0.0906551
NSL6094	WR-19	0.128706
NSL6094	WR-19	0.0777001
NSL6095	WR-20	0.161875	0.20834
NSL6095	WR-20	0.327797
NSL6095	WR-20	0.135349
NSL6096	WR-21	0.11003	0.224309
NSL6096	WR-21	0.366569
NSL6096	WR-21	0.196328
NSL6099	WR-22	0.131119	0.171934
NSL6099	WR-22	0.151583
NSL6099	WR-22	0.2331
NSL6557	WR-23	0.135349	0.115634
NSL6557	WR-23	0.14985
NSL6557	WR-23	0.061703
NSL6693	WR-24	0.0377321	0.221681
NSL6693	WR-24	0.428143
NSL6693	WR-24	0.199168
NSL6782	WR-25	0.110805	0.123436
NSL6782	WR-25	0.120569
NSL6782	WR-25	0.138934
NSL22003	WR-26	0.740057	0.417209
NSL22003	WR-26	0.181899
NSL22003	WR-26	0.32967
NSL22149	WR-27	0.0643528	0.266301
NSL22149	WR-27	0.424208
NSL22149	WR-27	0.310341
NSL28216	WR-28	0.389813	0.27225
NSL28216	WR-28	0.24975
NSL28216	WR-28	0.177188
NSL28217	WR-29	0.20703	0.148918
NSL28217	WR-29	0.114849
NSL28217	WR-29	0.124875
NSL28218	WR-30	0.105599	0.120753
NSL28218	WR-30	0.0947847
NSL28218	WR-30	0.161875
NSL31384	WR-31	0.11786	0.0815716
NSL31384	WR-31	0.0989576
NSL31384	WR-31	0.0278976
NSL32678	WR-32	0.434279	0.223527
NSL32678	WR-32	0.14985
NSL32678	WR-32	0.086452
NSL37031	WR-33	0.0347335	0.231877
NSL37031	WR-33	0.168101
NSL37031	WR-33	0.492796
NSL40592	WR-34	0.264124	0.283292
NSL40592	WR-34	0.521002
NSL40592	WR-34	0.0647501
NSL65915	WR-35	0.268198	0.179333
NSL65915	WR-35	0.0920132
NSL65915	WR-35	0.177788
NSL68263	WR-36	0.0555001	0.0774299
NSL68263	WR-36	0.147325
NSL68263	WR-36	0.0294649
NSL68264	WR-37	0.127921	0.149897
NSL68264	WR-37	0.252759
NSL68264	WR-37	0.0690099
NSL81328	WR-38	0.45047	0.282951
NSL81328	WR-38	0.300655
NSL81328	WR-38	0.0977284
NSL81329	WR-39	0.396406	0.174504
NSL81329	WR-39	0.0899101
NSL81329	WR-39	0.0371968
NSL92009	WR-40	0.612526	0.305623
NSL92009	WR-40	0.208401
NSL92009	WR-40	0.0959406
NSL184379	WR-41	0.034505	0.137987
NSL184379	WR-41	0.293003
NSL184379	WR-41	0.086452
NSL184380	WR-42	0.21984	0.401984
NSL184380	WR-42	0.749251
NSL184380	WR-42	0.23686
NSL184398	WR-43	0.174825	0.103732
NSL184398	WR-43	0.0659718
NSL184398	WR-43	0.0703994
NSL186328	WR-44	0.113196	0.205205
NSL186328	WR-44	0.412509
NSL186328	WR-44	0.0899101
PI103063	WR-45	0.320513	0.398613
PI103063	WR-45	0.53596
PI103063	WR-45	0.339367
PI163309	WR-46	0.0592628	0.160533
PI163309	WR-46	0.229279
PI163309	WR-46	0.193058
PI163310	WR-47	0.0303165	0.141767
PI163310	WR-47	0.160145
PI163310	WR-47	0.23484
PI164965	WR-48	0.112187	0.0830378
PI164965	WR-48	0.0733532
PI164965	WR-48	0.0635728
PI164966	WR-49	0.0733532	0.160708
PI164966	WR-49	0.248063
PI165012	WR-50	0.0676743	0.050227
PI165012	WR-50	0.0327797
PI165043	WR-51	0.0647501	0.135477
PI165043	WR-51	0.171397
PI165043	WR-51	0.170284
PI165560	WR-53	0.245369	0.188041
PI165560	WR-53	0.0676743
PI165560	WR-53	0.251079
PI165710	WR-54	0.02997	0.205929
PI165710	WR-54	0.263703
PI165710	WR-54	0.324114
PI165994	WR-55	0.154258	0.136648
PI165994	WR-55	0.110805
PI165994	WR-55	0.144883
PI166044	WR-56	0.11988	0.133435
PI166044	WR-56	0.174825
PI166044	WR-56	0.105599
PI166366	WR-57	0.182957	0.338534
PI166366	WR-57	0.0624376
PI166366	WR-57	0.770209
PI167098	WR-58	0.277664	0.179846
PI167098	WR-58	0.0321764
PI167098	WR-58	0.229697
PI167194	WR-59	0.060633	0.0656354
PI167194	WR-59	0.0285041
PI167194	WR-59	0.107769
PI167195	WR-60	0.18866	0.16459
PI167195	WR-60	0.127921
PI167195	WR-60	0.177188
PI167434	WR-61	0.0989576	0.301719
PI167434	WR-61	0.601857
PI167434	WR-61	0.204341
PI167434	WR-61	0.286078	0.160982
PI167434	WR-61	0.0570082
PI167434	WR-61	0.13986
PI169026	WR-62	0.225235	0.230814
PI169026	WR-62	0.137118
PI169026	WR-62	0.330089
PI169668	WR-63	0.111591	0.150237
PI169668	WR-63	0.127921
PI169668	WR-63	0.211198
PI169669	WR-64	0.111591	0.10597
PI169669	WR-64	0.060633
PI169669	WR-64	0.145688
PI169670	WR-65	0.144683	0.211699
PI169670	WR-65	0.181899
PI169670	WR-65	0.308515
PI169671	WR-66	0.270697	0.202056
PI169671	WR-66	0.187313
PI169671	WR-66	0.148157
PI169673	WR-67	0.128706	0.111458
PI169673	WR-67	0.0609855
PI169673	WR-67	0.144683
PI169674	WR-68	0.0639604	0.132178
PI169674	WR-68	0.193058
PI169674	WR-68	0.0703994
PI169674	WR-68	0.133624
PI169674	WR-68	0.135349
PI169674	WR-68	0.196678
PI169675	WR-69	0.0760109	0.192418
PI169675	WR-69	0.315259
PI169675	WR-69	0.185984
PI169676	WR-70	0.263703	0.206862
PI169676	WR-70	0.258544
PI169676	WR-70	0.0983392
PI169677	WR-71	0.0643528	0.0819078
PI169677	WR-71	0.03885
PI169677	WR-71	0.142521
PI169678	WR-72	0.260378	0.156621
PI169678	WR-72	0.100218
PI169678	WR-72	0.109266
PI169679	WR-73	0.114849	0.185597
PI169679	WR-73	0.282651
PI169679	WR-73	0.268198
PI169679	WR-73	0.2835
PI169679	WR-73	0.0356786
PI169679	WR-73	0.128706
PI169680	WR-74	0.0676743	0.0543468
PI169680	WR-74	0.0631898
PI169680	WR-74	0.0321764
PI169682	WR-75	0.0931022	0.111299
PI169682	WR-75	0.0599401
PI169682	WR-75	0.180854
PI169683	WR-76	0.586826	0.586826
PI169685	WR-78	0.664336	0.886191
PI169685	WR-78	1.10805
PI169688	WR-79	0.916915	0.959696
PI169688	WR-79	0.96992
PI169688	WR-79	0.992251
PI169689	WR-80	0.602438	0.602438
PI169690	WR-81	1.07769	1.01017
PI169690	WR-81	1.00584
PI169690	WR-81	0.94697
PI171858	WR-82	0.874126	0.954403
PI171858	WR-82	1.03468
PI171859	WR-83	0.891965	1.09909
PI171859	WR-83	1.00431
PI171859	WR-83	1.401
PI171860	WR-84	0.849503	0.770759
PI171860	WR-84	0.692016
PI171861	WR-85	0.950392	0.895444
PI171861	WR-85	1.10805
PI171861	WR-85	0.627893
PI171862	WR-86	0.97661	1.00037
PI171862	WR-86	0.843562
PI171862	WR-86	1.18094
PI171864	WR-87	0.992251	1.13101
PI171864	WR-87	1.10805
PI171864	WR-87	1.29272
PI171865	WR-88	0.963322	1.42622
PI171865	WR-88	1.75998
PI171865	WR-88	1.55534
PI171866	WR-89	0.531563	0.979354
PI171866	WR-89	1.42714
PI171867	WR-90	1.26719	0.934814
PI171867	WR-90	0.602438
PI173122	WR-91	0.111591	0.761124
PI173122	WR-91	1.41066
PI173123	WR-92	0.20703	0.151586
PI173123	WR-92	0.0681137
PI173123	WR-92	0.179615
PI173124	WR-93	0.931022	0.931022
PI173125	WR-94	1.28368	1.28368
PI173126	WR-95	0.379139	0.761725
PI173126	WR-95	1.14431
PI173127	WR-96	0.357597	0.806316
PI173127	WR-96	1.13581
PI173127	WR-96	0.925545
PI173128	WR-97	0.0777001	0.0951037
PI173128	WR-97	0.0668122
PI173128	WR-97	0.140799
PI173129	WR-98	1.31987	1.5473
PI173129	WR-98	1.06899
PI173129	WR-98	2.25303
PI173130	WR-99	0.938876	0.979423
PI173130	WR-99	0.987248
PI173130	WR-99	1.01215
PI173131	WR-100	1.21885	1.21885
PI173809	WR-101	1.04895	1.31985
PI173809	WR-101	1.45371
PI173809	WR-101	1.45688
PI173972	WR-102	0.11655	0.0949517
PI173972	WR-102	0.0733532
PI174383	WR-103	0.061703	0.481286
PI174383	WR-103	0.985592
PI174383	WR-103	0.146706
PI174383	WR-103	0.11003
PI174383	WR-103	1.1024
PI174384	WR-104	0.173667	0.179557
PI174384	WR-104	0.159901
PI174384	WR-104	0.205102
PI174385	WR-105	0.770209	0.925241
PI174385	WR-105	1.07809
PI174385	WR-105	0.927426
PI174386	WR-106	0.100218	0.264864
PI174386	WR-106	0.137118
PI174386	WR-106	0.557255
PI174387	WR-107	0.195457	0.16053
PI174387	WR-107	0.132779
PI174387	WR-107	0.153355
PI174389	WR-108	0.144087	0.197795
PI174389	WR-108	0.229458
PI174389	WR-108	0.21984
PI174960	WR-109	0.304928	0.229129
PI174960	WR-109	0.0989576
PI174960	WR-109	0.2835
PI175311	WR-110	0.0983392	0.177444
PI175311	WR-110	0.304044
PI175311	WR-110	0.125623
PI175311	WR-110	0.308515
PI175311	WR-110	0.111591
PI175311	WR-110	0.11655
PI175312	WR-111	0.0893992	0.122709
PI175312	WR-111	0.24975
PI175312	WR-111	0.0289765
PI175313	WR-112	0.140799	0.175005
PI175313	WR-112	0.238398
PI175313	WR-112	0.060633
PI175313	WR-112	0.201721
PI175313	WR-112	0.187313
PI175313	WR-112	0.221164
PI175595	WR-113	0.225581	0.225059
PI175595	WR-113	0.256537
PI175595	WR-113	0.193058
PI175923	WR-114	0.11988	0.187116
PI175923	WR-114	0.167386
PI175923	WR-114	0.02835
PI175923	WR-114	0.163899
PI175923	WR-114	0.456066
PI175924	WR-115	0.233843	0.166713
PI175924	WR-115	0.099584
PI175925	WR-116	0.513662	0.316242
PI175925	WR-116	0.354375
PI175925	WR-116	0.0806885
PI175926	WR-117	0.137118	0.25269
PI175926	WR-117	0.434279
PI175926	WR-117	0.144683
PI175926	WR-117	0.325761
PI175926	WR-117	0.221609
PI175927	WR-118	0.0589298	0.08774
PI175927	WR-118	0.11655
PI175928	WR-119	0.02835	0.106301
PI175928	WR-119	0.164929
PI175928	WR-119	0.125623
PI175930	WR-120	0.17982	0.141987
PI175930	WR-120	0.121266
PI175930	WR-120	0.124875
PI175931	WR-121	0.476796	0.27534
PI175931	WR-121	0.148787
PI175931	WR-121	0.200437
PI175932	WR-122	0.159901	0.224199
PI175932	WR-122	0.14985
PI175932	WR-122	0.362845
PI176371	WR-123	0.3402	0.239874
PI176371	WR-123	0.256736
PI176371	WR-123	0.122684
PI176372	WR-124	0.0356786	0.0736346
PI176372	WR-124	0.111591
PI176769	WR-125	0.0989576	0.124761
PI176769	WR-125	0.121971
PI176769	WR-125	0.153355
PI176770	WR-126	0.131944	0.130829
PI176770	WR-126	0.112388
PI176770	WR-126	0.148157
PI176771	WR-127	0.13802	0.115561
PI176771	WR-127	0.0931022
PI176772	WR-128	0.180854	0.18924
PI176772	WR-128	0.114016
PI176772	WR-128	0.272849
PI176773	WR-129	0.368053	0.313137
PI176773	WR-129	0.318938
PI176773	WR-129	0.252421
PI176774	WR-130	0.491696	0.299442
PI176774	WR-130	0.244755
PI176774	WR-130	0.161875
PI176775	WR-131	0.148787	0.127752
PI176775	WR-131	0.115269
PI176775	WR-131	0.119199
PI176777	WR-132	0.337382	0.192589
PI176777	WR-132	0.0655594
PI176777	WR-132	0.174825
PI176778	WR-133	0.0628114	0.124049
PI176778	WR-133	0.182957
PI176778	WR-133	0.12638
PI176780	WR-135	0.0925545	0.0925545
PI177081	WR-136	0.411353	0.601507
PI177081	WR-136	0.791661
PI177082	WR-137	0.298752	0.281442
PI177082	WR-137	0.108512
PI177082	WR-137	0.437063
PI177557	WR-138	0.147325	0.250401
PI177557	WR-138	0.403443
PI177557	WR-138	0.200437
PI177558	WR-139	0.0278976	0.0964672
PI177558	WR-139	0.18866
PI177558	WR-139	0.0728438
PI179041	WR-140	0.0859796	0.171457
PI179041	WR-140	0.239956
PI179041	WR-140	0.188434
PI179044	WR-141	0.16703	0.332962
PI179044	WR-141	0.203963
PI179044	WR-141	0.627893
PI179507	WR-142	0.262238	0.234701
PI179507	WR-142	0.0672405
PI179507	WR-142	0.374625
PI179508	WR-143	0.0301423	0.105368
PI179508	WR-143	0.11786
PI179508	WR-143	0.168101
PI179509	WR-144	0.100861	0.118911
PI179509	WR-144	0.0685589
PI179509	WR-144	0.187313
PI179588	WR-145	0.222505	0.141609
PI179588	WR-145	0.0635728
PI179588	WR-145	0.13875
PI179589	WR-146	0.127146	0.183027
PI179589	WR-146	0.296314
PI179589	WR-146	0.125623
PI179590	WR-147	0.0953592	0.113062
PI179590	WR-147	0.102838
PI179590	WR-147	0.140988
PI179591	WR-148	0.157975	0.124863
PI179591	WR-148	0.034505
PI179591	WR-148	0.18211
PI179592	WR-149	0.185109	0.256124
PI179592	WR-149	0.235719
PI179592	WR-149	0.347544
PI179593	WR-150	0.114639	0.18647
PI179593	WR-150	0.17679
PI179593	WR-150	0.26798
PI179594	WR-151	0.0613422	0.244432
PI179594	WR-151	0.34965
PI179594	WR-151	0.322303
PI179595	WR-152	0.341375	0.189008
PI179595	WR-152	0.0977284
PI179595	WR-152	0.127921
PI179596	WR-153	0.0713572	0.0997445
PI179596	WR-153	0.1957
PI179596	WR-153	0.0321764
PI179597	WR-154	0.301856	0.145026
PI179597	WR-154	0.0560936
PI179597	WR-154	0.0771288
PI181086	WR-155	0.0965292	0.107576
PI181086	WR-155	0.103515
PI181086	WR-155	0.122684
PI181808	WR-156	0.0690099	0.138968
PI181808	WR-156	0.0888942
PI181808	WR-156	0.259
PI181809	WR-157	0.302582	0.424809
PI181809	WR-157	0.1701
PI181809	WR-157	0.801746
PI181923	WR-158	0.370218	0.299717
PI181923	WR-158	0.13802
PI181923	WR-158	0.390913
PI181964	WR-159	0.0374625	0.129114
PI181964	WR-159	0.201721
PI181964	WR-159	0.148157
PI183246	WR-160	0.115269	0.177074
PI183246	WR-160	0.117201
PI183246	WR-160	0.298752
PI184137	WR-161	0.132779	0.0950262
PI184137	WR-161	0.121266
PI184137	WR-161	0.0310341
PI192945	WR-162	0.297575	0.244837
PI192945	WR-162	0.178393
PI192945	WR-162	0.258544
PI193618	WR-163	0.086452	0.16931
PI193618	WR-163	0.0977284
PI193618	WR-163	0.32375
PI193619	WR-164	0.603713	0.352287
PI193619	WR-164	0.100861
PI200882	WR-165	0.0699301	0.0975841
PI200882	WR-165	0.069467
PI200882	WR-165	0.153355
PI204632	WR-166	0.226392	0.235459
PI204632	WR-166	0.280969
PI204632	WR-166	0.14175
PI204632	WR-166	0.387197
PI204632	WR-166	0.140988
PI204732	WR-167	0.0782799	0.172716
PI204732	WR-167	0.255842
PI204732	WR-167	0.184026
PI204733	WR-168	0.35964	0.22096
PI204733	WR-168	0.203023
PI204733	WR-168	0.100218
PI204734	WR-169	0.109266	0.367021
PI204734	WR-169	0.773265
PI204734	WR-169	0.218531
PI204735	WR-170	0.339588	0.219541
PI204735	WR-170	0.169186
PI204735	WR-170	0.14985
PI204736	WR-171	0.333482	0.2475
PI204736	WR-171	0.215961
PI204736	WR-171	0.193058
PI205231	WR-172	0.114016	0.5144
PI205231	WR-172	0.914783
PI205232	WR-173	0.341375	0.263342
PI205232	WR-173	0.253195
PI205232	WR-173	0.195457
PI205233	WR-174	0.0310341	0.183213
PI205233	WR-174	0.304534
PI205233	WR-174	0.214072
PI205234	WR-175	0.527579	0.269778
PI205234	WR-175	0.11988
PI205234	WR-175	0.161875
PI205235	WR-176	0.109266	0.204104
PI205235	WR-176	0.415743
PI205235	WR-176	0.137118
PI205235	WR-176	0.13986
PI205235	WR-176	0.218531
PI206007	WR-177	0.386117	0.222206
PI206007	WR-177	0.153355
PI206007	WR-177	0.127146
PI206474	WR-178	0.171397	0.232761
PI206474	WR-178	0.242532
PI206474	WR-178	0.284354
PI206475	WR-179	0.114849	0.114849
PI206753	WR-180	0.3914	0.254711
PI206753	WR-180	0.239956
PI206753	WR-180	0.132779
PI207518	WR-181	0.0777001	0.318468
PI207518	WR-181	0.110805
PI207518	WR-181	0.0342794
PI207518	WR-181	1.06725
PI207518	WR-181	0.0703994
PI207518	WR-181	0.550376
PI209644	WR-182	0.11786	0.274685
PI209644	WR-182	0.136227
PI209644	WR-182	0.225235
PI209644	WR-182	0.578732
PI209644	WR-182	0.143692
PI209644	WR-182	0.446362
PI209645	WR-183	0.0340569	0.113927
PI209645	WR-183	0.133624
PI209645	WR-183	0.0708751
PI209645	WR-183	0.235719
PI209645	WR-183	0.0953592
PI209646	WR-184	0.102171	0.728221
PI209646	WR-184	1.2298
PI209646	WR-184	0.0312188
PI209646	WR-184	1.06266
PI209646	WR-184	1.21525
PI209647	WR-185	0.0354375	0.209377
PI209647	WR-185	0.454748
PI209647	WR-185	0.257411
PI209647	WR-185	0.0899101
PI211632	WR-186	1.16219	0.667226
PI211632	WR-186	0.256736
PI211632	WR-186	0.582751
PI212119	WR-187	0.109266	0.301094
PI212119	WR-187	0.512419
PI212119	WR-187	0.281598
PI212120	WR-188	0.0549189	0.193794
PI212120	WR-188	0.0668122
PI212120	WR-188	0.0819493
PI212120	WR-188	0.242532
PI212120	WR-188	0.0366766
PI212120	WR-188	0.679876
PI212328	WR-189	0.0366766	0.310096
PI212328	WR-189	0.709585
PI212328	WR-189	0.184026
PI212921	WR-190	0.0668122	0.106759
PI212921	WR-190	0.146706
PI217425	WR-191	0.238398	0.403588
PI217425	WR-191	0.459395
PI217425	WR-191	0.234402
PI217425	WR-191	0.294649
PI217425	WR-191	0.377321
PI217425	WR-191	0.817364
PI219949	WR-192	0.615306	0.541033
PI219949	WR-192	0.979442
PI219949	WR-192	0.02835
PI220121	WR-193	0.260789	0.126071
PI220121	WR-193	0.032375
PI220121	WR-193	0.0850501
PI220546	WR-194	0.470683	0.278076
PI220546	WR-194	0.331565
PI220546	WR-194	0.0319802
PI220686	WR-195	0.1042	0.206346
PI220686	WR-195	0.361707
PI220686	WR-195	0.153132
PI222270	WR-196	0.66313	0.291468
PI222270	WR-196	0.142714
PI222270	WR-196	0.0685589
PI222749	WR-197	0.392465	0.527208
PI222749	WR-197	0.638784
PI222749	WR-197	0.550376
PI222750	WR-198	0.118526	0.126227
PI222750	WR-198	0.0728438
PI222750	WR-198	0.187313
PI222838	WR-199	0.595995	0.253787
PI222838	WR-199	0.0920132
PI222838	WR-199	0.0733532
PI223536	WR-200	0.0347335	0.198789
PI223536	WR-200	0.362845
PI224959	WR-201	0.559441	0.390701
PI224959	WR-201	0.235342
PI224959	WR-201	0.377321
PI226671	WR-202	0.868097	0.416477
PI226671	WR-202	0.12638
PI226671	WR-202	0.254953
PI227045	WR-203	0.172525	0.117683
PI227045	WR-203	0.105599
PI227045	WR-203	0.0749251
PI227230	WR-204	0.230901	0.137761
PI227230	WR-204	0.108512
PI227230	WR-204	0.0738698
PI227383	WR-205	0.235342	0.26942
PI227383	WR-205	0.409165
PI227383	WR-205	0.248063
PI227383	WR-205	0.185109
PI229731	WR-206	0.202836	0.13005
PI229731	WR-206	0.0374625
PI229731	WR-206	0.14985
PI229792	WR-207	0.159901	0.132065
PI229792	WR-207	0.103515
PI229792	WR-207	0.132779
PI249920	WR-208	0.0338371	0.0718889
PI249920	WR-208	0.034505
PI249920	WR-208	0.147325
PI251507	WR-209	0.0329859	0.176967
PI251507	WR-209	0.0380055
PI251507	WR-209	0.140799
PI251507	WR-209	0.144683
PI251507	WR-209	0.180854
PI251507	WR-209	0.524476
PI256079	WR-210	0.692016	0.377042
PI256079	WR-210	0.0620681
PI256080	WR-211	0.397878	0.282472
PI256080	WR-211	0.208401
PI256080	WR-211	0.241138
PI261787	WR-212	0.180854	0.191374
PI261787	WR-212	0.17982
PI261787	WR-212	0.213449
PI261788	WR-213	1.30162	0.717198
PI261788	WR-213	0.555327
PI261788	WR-213	0.294649
PI261789	WR-214	1.48551	0.759042
PI261789	WR-214	0.0325761
PI262161	WR-215	0.145688	0.229623
PI262161	WR-215	0.157975
PI262161	WR-215	0.385208
PI262911	WR-216	0.4662	0.389401
PI262911	WR-216	0.312601
PI263873	WR-217	0.0989576	0.133481
PI263873	WR-217	0.0874126
PI263873	WR-217	0.214072
PI266926	WR-218	0.199168	0.683717
PI266926	WR-218	0.154258
PI266926	WR-218	1.69772
PI274042	WR-219	0.470219	0.540731
PI274042	WR-219	0.0374625
PI274042	WR-219	1.11451
PI274044	WR-220	0.325761	0.402621
PI274044	WR-220	0.060633
PI274044	WR-220	0.821468
PI274046	WR-221	1.18007	0.600386
PI274046	WR-221	0.13802
PI274046	WR-221	0.48307
PI274047	WR-222	0.0942172	0.176164
PI274047	WR-222	0.108512
PI274047	WR-222	0.325761
PI274048	WR-223	0.0728438	0.293989
PI274048	WR-223	0.454748
PI274048	WR-223	0.354375
PI274049	WR-224	1.32626	1.06079
PI274049	WR-224	0.119199
PI274049	WR-224	1.7369
PI274050	WR-225	0.181899	0.283662
PI274050	WR-225	0.150711
PI274050	WR-225	0.518377
PI274051	WR-226	0.154258	0.328598
PI274051	WR-226	0.17982
PI274051	WR-226	0.651715
PI274052	WR-227	0.205102	0.226725
PI274052	WR-227	0.408682
PI274052	WR-227	0.0663893
PI274053	WR-228	0.39185	0.360345
PI274053	WR-228	0.564309
PI274053	WR-228	0.124875
PI274055	WR-229	0.140988	0.201585
PI274055	WR-229	0.14774
PI274055	WR-229	0.114016
PI274055	WR-229	0.492796
PI274055	WR-229	0.112388
PI274056	WR-230	0.0635728	0.12925
PI274056	WR-230	0.479912
PI274056	WR-230	0.032375
PI274056	WR-230	0.0331947
PI274056	WR-230	0.0371968
PI274057	WR-231	0.0899101	0.16127
PI274057	WR-231	0.11786
PI274057	WR-231	0.27604
PI274058	WR-232	0.0613422	0.0785827
PI274058	WR-232	0.0828119
PI274058	WR-232	0.0303165
PI274058	WR-232	0.13986
PI274059	WR-233	0.0959406	0.136914
PI274059	WR-233	0.287384
PI274059	WR-233	0.0635728
PI274059	WR-233	0.104895
PI274059	WR-233	0.132779
PI274061	WR-234	0.353941	0.596462
PI274061	WR-234	0.944707
PI274061	WR-234	0.490737
PI274063	WR-235	0.0278976	0.105142
PI274063	WR-235	0.254953
PI274063	WR-235	0.0325761
PI274065	WR-236	0.492796	0.608996
PI274065	WR-236	1.09266
PI274065	WR-236	0.241535
PI274311	WR-237	0.0936563	0.113182
PI274311	WR-237	0.154258
PI274311	WR-237	0.11003
PI274311	WR-237	0.0947847
PI286435	WR-238	0.0285041	0.110631
PI286435	WR-238	0.157975
PI286435	WR-238	0.0823784
PI286435	WR-238	0.173667
PI303138	WR-240	0.159901	0.165001
PI303138	WR-240	0.230901
PI303138	WR-240	0.1042
PI319220	WR-241	0.586179	0.293029
PI319220	WR-241	0.225235
PI319220	WR-241	0.0676743
PI321020	WR-242	0.615126	0.632159
PI321020	WR-242	1.00431
PI321020	WR-242	0.287384
PI321020	WR-242	0.897129
PI321020	WR-242	0.363798
PI321020	WR-242	0.625203
PI339545	WR-243	0.287822	0.239477
PI339545	WR-243	0.363798
PI339545	WR-243	0.0668122
PI339546	WR-244	0.035923	0.11945
PI339546	WR-244	0.128706
PI339546	WR-244	0.174825
PI339546	WR-244	0.226392
PI339546	WR-244	0.0314057
PI339547	WR-245	0.370553	0.153603
PI339547	WR-245	0.0319802
PI339547	WR-245	0.0582751
PI339548	WR-246	0.130304	0.224523
PI339548	WR-246	0.318742
PI344085	WR-247	0.2331	0.136261
PI344085	WR-247	0.144087
PI344085	WR-247	0.0315949
PI358247	WR-248	0.134481	0.169017
PI358247	WR-248	0.0965292
PI358247	WR-248	0.27604
PI358248	WR-249	1.11361	0.947086
PI358248	WR-249	0.342794
PI358248	WR-249	1.38485
PI358249	WR-250	0.223181	0.125782
PI358249	WR-250	0.0552079
PI358249	WR-250	0.0989576
PI358250	WR-251	0.187313	0.247534
PI358250	WR-251	0.428143
PI358250	WR-251	0.127146
PI358251	WR-252	0.100218	0.158686
PI358251	WR-252	0.39185
PI358251	WR-252	0.114016
PI358251	WR-252	0.0286599
PI358252	WR-253	0.226625	0.169344
PI358252	WR-253	0.162881
PI358252	WR-253	0.118526
PI358253	WR-254	0.200619	0.400743
PI358253	WR-254	0.111591
PI358253	WR-254	0.890019
PI358254	WR-255	0.446362	0.23586
PI358254	WR-255	0.230901
PI358254	WR-255	0.0303165
PI358255	WR-256	0.65952	0.370128
PI358255	WR-256	0.174825
PI358255	WR-256	0.27604
PI358256	WR-257	0.144087	0.17855
PI358256	WR-257	0.12638
PI358256	WR-257	0.265184
PI358257	WR-258	0.135349	0.206057
PI358257	WR-258	0.193058
PI358257	WR-258	0.289765
PI358258	WR-259	0.468805	0.551986
PI358258	WR-259	0.217024
PI358258	WR-259	0.970128
PI358259	WR-260	0.361707	0.49759
PI358259	WR-260	0.0620681
PI358259	WR-260	1.06899
PI358260	WR-261	0.879765	0.393779
PI358260	WR-261	0.108512
PI358260	WR-261	0.193058
PI360710	WR-262	0.200437	0.170468
PI360710	WR-262	0.114639
PI360710	WR-262	0.196328
PI360894	WR-263	0.466999	0.41798
PI360894	WR-263	0.13986
PI360894	WR-263	0.64708
PI360895	WR-264	0.104895	0.28169
PI360895	WR-264	0.110805
PI360895	WR-264	0.629371
PI361127	WR-265	0.156094	0.32438
PI361127	WR-265	0.165973
PI361127	WR-265	0.651073
PI368824	WR-266	0.169186	0.492685
PI368824	WR-266	0.265557
PI368824	WR-266	1.04331
PI368826	WR-267	0.625203	0.508967
PI368826	WR-267	0.20703
PI368826	WR-267	0.69467
PI370602	WR-268	0.146502	0.290327
PI370602	WR-268	0.0609855
PI370602	WR-268	0.663493
PI374233	WR-269	0.0340569	0.100159
PI374233	WR-269	0.0340569
PI374233	WR-269	0.232363
PI379546	WR-270	0.27604	0.280403
PI379546	WR-270	0.514823
PI379546	WR-270	0.0327797
PI379546	WR-270	0.128706
PI379546	WR-270	0.0859796
PI379546	WR-270	0.644093
PI379547	WR-271	0.148787	0.29171
PI379547	WR-271	0.356125
PI379547	WR-271	0.370218
PI379548	WR-272	0.256736	0.260158
PI379548	WR-272	0.232363
PI379548	WR-272	0.291375
PI379549	WR-273	0.203023	0.325086
PI379549	WR-273	0.160882
PI379549	WR-273	0.611352
PI379550	WR-274	0.212216	0.155645
PI379550	WR-274	0.0592628
PI379550	WR-274	0.195457
PI379551	WR-275	0.145688	0.166688
PI379551	WR-275	0.248063
PI379551	WR-275	0.106313
PI418978	WR-276	0.218531	0.220321
PI418978	WR-276	0.322303
PI418978	WR-276	0.165624
PI418978	WR-276	0.174825
PI419004	WR-277	0.655594	0.366837
PI419004	WR-277	0.14175
PI419004	WR-277	0.303165
PI419162	WR-278	0.0676743	0.124636
PI419162	WR-278	0.113196
PI419162	WR-278	0.032375
PI419162	WR-278	0.148787
PI419162	WR-278	0.177188
PI419162	WR-278	0.208598
PI419218	WR-279	0.492796	0.264558
PI419218	WR-279	0.196678
PI419218	WR-279	0.1042
PI433207	WR-280	0.632346	0.253827
PI433207	WR-280	0.0959406
PI433207	WR-280	0.0331947
PI433209	WR-281	0.332414	0.274103
PI433209	WR-281	0.306512
PI433209	WR-281	0.183383
PI433210	WR-282	0.215538	0.254361
PI433210	WR-282	0.293185
PI433211	WR-283	0.191881	0.17722
PI433211	WR-283	0.0371968
PI433211	WR-283	0.302582
PI433212	WR-284	0.203023	0.236121
PI433212	WR-284	0.339367
PI433212	WR-284	0.165973
PI445782	WR-285	0.208401	0.122162
PI445782	WR-285	0.035923
PI445785	WR-286	0.1134	0.156186
PI445785	WR-286	0.20742
PI445785	WR-286	0.14774
PI449353	WR-287	0.398724	0.237194
PI449353	WR-287	0.284354
PI449353	WR-287	0.0285041
PI478393	WR-288	0.743659	0.483
PI478393	WR-288	0.20742
PI478393	WR-288	0.49792
PI499373	WR-290	0.196328	0.196328
PI508504	WR-291	0.246812	0.242299
PI508504	WR-291	0.289366
PI508504	WR-291	0.190718
PI531450	WR-292	0.315474	0.20295
PI531450	WR-292	0.0904268
PI531451	WR-293	0.0624376	0.0474063
PI531451	WR-293	0.032375
PI531452	WR-294	0.13802	0.140546
PI531452	WR-294	0.144683
PI531452	WR-294	0.138934
PI531453	WR-295	0.177188	0.235503
PI531453	WR-295	0.239956
PI531453	WR-295	0.289366
PI531454	WR-296	0.0743937	0.0588598
PI531454	WR-296	0.0703994
PI531454	WR-296	0.0317864
PI531455	WR-297	0.312188	0.278267
PI531455	WR-297	0.121971
PI531455	WR-297	0.400641
PI531457	WR-298	0.218531	0.237384
PI531457	WR-298	0.200437
PI531457	WR-298	0.293185
PI535897	WR-299	0.726683	0.860663
PI535897	WR-299	0.152464
PI535897	WR-299	1.70284
PI604778	WR-300	0.372578	0.41644
PI604778	WR-300	0.437063
PI604778	WR-300	0.43968
PI604779	WR-301	0.2835	0.614596
PI604779	WR-301	0.0659718
PI604779	WR-301	1.49432
PI604780	WR-302	0.306711	0.22804
PI604780	WR-302	0.31185
PI604780	WR-302	0.0655594
PI604782	WR-303	0.106313	0.229124
PI604782	WR-303	0.401238
PI604782	WR-303	0.17982
PI604783	WR-304	0.0364219	0.0364219
PI604784	WR-305	0.196678	0.162218
PI604784	WR-305	0.112187
PI604784	WR-305	0.177788
PI604785	WR-306	0.0699301	0.0915631
PI604785	WR-306	0.113196
PI604787	WR-307	0.0385644	0.0385644
PI604788	WR-308	0.0563952	0.112338
PI604788	WR-308	0.243942
PI604788	WR-308	0.0366766
PI604789	WR-309	0.144683	0.130677
PI604789	WR-309	0.14175
PI604789	WR-309	0.105599
PI604790	WR-310	0.15517	0.194083
PI604790	WR-310	0.237051
PI604790	WR-310	0.190027
PI604791	WR-311	0.220832	0.254159
PI604791	WR-311	0.384615
PI604791	WR-311	0.157029
PI647852	WR-312	0.0340569	0.180927
PI647852	WR-312	0.327797
PI647853	WR-313	0.218531	0.133212
PI647853	WR-313	0.144683
PI647853	WR-313	0.0364219
PI647854	WR-314	0.069467	0.0542513
PI647854	WR-314	0.0312188
PI647854	WR-314	0.0620681
PI647855	WR-315	0.164929	0.110215
PI647855	WR-315	0.0555001
PI647856	WR-316	0.891965	0.876912
PI647856	WR-316	1.05624
PI647856	WR-316	0.682537
PI647857	WR-317	1.134	1.134
PI647858	WR-318	0.513473	0.823737
PI647858	WR-318	1.134
PI648936	WR-319	1.25041	1.32617
PI648936	WR-319	1.32011
PI648936	WR-319	1.40799
PI648937	WR-320	1.21567	1.12518
PI648937	WR-320	1.03468
PI648938	WR-321	1.17739	1.18844
PI648938	WR-321	1.07674
PI648938	WR-321	1.31119
PI648940	WR-322	2.3806	2.12236
PI648940	WR-322	2.65782
PI648940	WR-322	1.32867
PI648941	WR-323	0.943301	1.03702
PI648941	WR-323	1.42358
PI648941	WR-323	0.744188
PI648942	WR-324	0.792373	0.893764
PI648942	WR-324	1.14498
PI648942	WR-324	0.743937
PI648943	WR-325	1.32036	1.4915
PI648943	WR-325	2.06294
PI648943	WR-325	1.09119
PI648945	WR-326	1.47155	1.36823
PI648945	WR-326	1.89394
PI648945	WR-326	0.739194
PI648947	WR-327	1.25041	1.44164
PI648947	WR-327	2.42344
PI648947	WR-327	0.651073
PI648948	WR-328	1.70194	1.55608
PI648948	WR-328	1.4175
PI648948	WR-328	1.54879
PI648950	WR-329	0.509907	0.626922
PI648950	WR-329	0.743937
PI648951	WR-330	0.904268	0.821731
PI648951	WR-330	0.739194
PI648952	WR-331	0.708751	0.706921
PI648952	WR-331	0.909091
PI648952	WR-331	0.502922
PI648953	WR-332	1.26598	0.823955
PI648953	WR-332	0.527995
PI648953	WR-332	0.677894
PI648954	WR-333	0.784929	0.962547
PI648954	WR-333	1.14016
PI648955	WR-334	1.23626	1.43197
PI648955	WR-334	1.62768
PI648956	WR-335	0.979021	0.964757
PI648956	WR-335	1.19679
PI648956	WR-335	0.71846
PI648958	WR-336	1.38206	1.58911
PI648958	WR-336	1.79615
PI648959	WR-337	0.885938	1.33437
PI648959	WR-337	1.50877
PI648959	WR-337	1.60839
PI648961	WR-338	1.32011	0.966624
PI648961	WR-338	0.629371
PI648961	WR-338	0.950392
PI648962	WR-339	0.151583	0.134516
PI648962	WR-339	0.182957
PI648962	WR-339	0.0690099
PI648963	WR-340	1.08392	1.2185
PI648963	WR-340	1.37279
PI648963	WR-340	1.1988
PI648964	WR-341	0.956813	1.12948
PI648964	WR-341	1.30215
PI664497	WR-343	0.774393	1.20399
PI664497	WR-343	0.809593
PI664497	WR-343	2.02797
PI664498	WR-344	1.83207	1.83207
PI664499	WR-345	1.15385	1.47182
PI664499	WR-345	1.78322
PI664499	WR-345	1.47839
PI677108	WR-346	1.00584	1.00584
PI608712	WR-347	0.792373	1.0428
PI608712	WR-347	1.29323
PI604792	WR-348	1.26469	1.29569
PI604792	WR-348	1.55925
PI604792	WR-348	1.06313
APRV1	WR-349	1.34865	1.48078
APRV1	WR-349	1.93984
APRV1	WR-349	1.15385
APRV2	WR-350	1.78393	1.69616
APRV2	WR-350	1.60839
APRV4	WR-352	1.41066	1.74296
APRV4	WR-352	2.07526
APRV5	WR-353	1.59151	1.71811
APRV5	WR-353	1.84471
APRV6	WR-354	1.1903	0.986003
APRV6	WR-354	0.733532
APRV6	WR-354	1.03418
APRV7	WR-355	1.46853	1.50887
APRV7	WR-355	1.62768
APRV7	WR-355	1.43039
APRV8	WR-356	1.66556	1.53208
APRV8	WR-356	1.3986
APRV9	WR-357	1.04895	1.04895
APRV10	WR-358	1.60474	1.69471
APRV10	WR-358	1.78467
APRV12	WR-360	1.43606	1.56177
APRV12	WR-360	1.85315
APRV12	WR-360	1.39609
